# Supplementary material for: Microbial succession in the gastrointestinal tract of dairy cows from 2 weeks to first lactation
Source: Sci Rep. 2017 Jan 18;7:40864. doi: 10.1038/srep40864 (PMC5241668; doi:10.1038/srep40864)
Supplement: Supplementary Table S4 [file srep40864-s2.xls]

## Sheet: bacteria
Table S4. Normalized OTU counts of archaeal, bacterial, and fungal communities. Only OTUs at a minimum of 0.1% in at least one sample are shown.
Calf	4924	4924	4924	4924	4924	4956	4956	4956	4956	4956	4971	4971	4971	4971	4971	5017	5017	5017	5017	5017	5017	5017	5017	5017	5017	5017	5017	5017	5017	5017	5017	5017	5020	5020	5020	5020	5020	5026	5026	5026	5026	5026	5031	5031	5031	5031	5031	5031	5031
Age	2w	4w	8w	8w	8w	2w	4w	8w	8w	8w	2w	4w	8w	8w	8w	2w	4w	8w	1yr	1yr	1yr	1yr	1yr	1yr	1yr	2yr	2yr	2yr	2yr	2yr	2yr	2yr	2w	4w	8w	1yr	2yr	2w	4w	8w	1yr	2yr	2w	4w	8w	1yr	1yr	1yr	1yr
Sample	F	F	F	L	S	F	F	F	L	S	F	F	F	L	S	F	F	F	F	L1	L2	L3	S1	S2	S3	F	L1	L2	L3	S1	S2	S3	F	F	F	F	F	F	F	F	F	F	F	F	F	F	L1	L2	L3
A-OTU0001	9	12	365	368	368	275	317	372	371	370	NA	373	364	367	336	371	364	363	0	0	0	0	0	0	0	0	0	0	0	0	0	0	375	310	361	0	0	109	0	344	0	0	188	159	325	0	0	0	0
A-OTU0002	32	45	0	0	0	25	0	0	0	0	NA	0	0	0	0	0	0	0	58	93	85	2	0	3	101	130	70	104	102	77	72	58	0	0	0	68	90	266	188	0	59	100	0	4	6	6	4	2	3
A-OTU0003	281	238	0	0	0	0	0	0	0	0	NA	0	0	0	1	0	0	0	53	74	64	59	98	137	127	10	22	20	25	88	84	90	0	0	1	42	27	0	0	0	160	15	0	0	0	72	79	62	62
A-OTU0004	0	0	0	0	0	0	0	0	0	0	NA	0	0	0	0	0	0	0	172	0	0	0	0	0	0	9	0	0	0	0	0	0	0	0	0	155	4	0	0	0	0	5	0	0	0	145	0	0	0
A-OTU0005	0	0	0	0	0	0	0	0	0	0	NA	0	0	0	0	0	0	0	2	2	3	2	1	2	7	42	14	13	25	62	69	72	0	0	1	0	53	0	63	0	1	115	0	172	3	1	1	0	0
A-OTU0006	0	4	0	5	1	0	0	0	0	0	NA	0	0	0	1	0	0	0	18	25	25	71	29	34	2	11	28	29	28	1	2	0	0	0	0	5	2	0	0	0	4	7	0	0	0	68	103	153	144
A-OTU0007	0	0	0	0	0	0	0	0	0	0	NA	0	0	0	0	0	0	0	7	31	45	44	6	1	3	19	81	43	64	4	2	0	0	0	0	35	32	0	0	0	17	32	0	0	0	0	13	16	11
A-OTU0008	0	0	0	0	0	0	0	0	0	0	NA	0	0	0	0	0	0	0	4	6	7	48	99	85	25	28	17	18	12	11	13	13	0	0	0	14	29	0	0	0	25	8	0	0	0	14	31	5	5
A-OTU0009	11	10	0	0	0	0	0	0	0	0	NA	0	0	0	0	0	0	0	1	6	5	5	3	0	1	57	51	80	36	12	17	14	0	0	0	10	73	0	0	0	4	27	0	1	0	1	5	5	7
A-OTU0010	0	0	0	0	0	0	0	0	0	0	NA	0	0	0	0	0	0	0	6	19	23	25	23	21	14	7	10	14	16	10	11	11	0	0	0	21	12	0	0	0	7	9	0	23	2	11	37	49	39
A-OTU0011	0	0	0	0	0	0	0	0	0	0	NA	0	0	0	0	0	0	0	18	66	74	67	49	37	41	1	10	12	13	4	2	5	0	0	0	1	8	0	0	0	6	4	0	0	0	14	23	25	26
A-OTU0012	0	0	0	0	0	0	0	0	0	0	NA	0	0	0	0	0	0	0	0	3	2	0	8	11	8	18	0	0	0	6	3	8	0	0	0	2	11	0	0	0	1	15	0	0	0	11	4	1	6
A-OTU0013	0	0	0	0	0	0	0	0	0	0	NA	0	0	0	0	0	0	0	6	10	8	8	7	13	12	1	0	0	1	0	2	1	0	0	0	4	5	0	0	0	24	2	0	0	0	5	4	3	6
A-OTU0014	0	0	0	0	0	0	0	0	0	0	NA	0	0	0	0	0	0	0	9	5	4	7	12	7	11	32	2	3	3	10	8	19	0	0	0	3	20	0	0	0	17	22	0	0	0	2	5	5	3
A-OTU0015	0	0	0	0	0	0	0	0	0	0	NA	0	0	0	0	0	0	0	0	4	2	0	6	7	3	0	9	2	2	15	16	14	0	0	0	0	0	0	0	0	0	0	0	0	0	0	11	10	10
A-OTU0016	0	0	0	0	0	0	0	0	0	0	NA	0	0	0	0	0	0	0	0	2	2	0	12	3	2	0	5	1	2	31	23	24	0	0	0	0	0	0	0	0	0	0	0	0	0	0	13	6	17
A-OTU0017	38	62	6	0	2	75	56	0	0	0	NA	0	6	0	28	0	7	10	0	0	0	0	0	0	0	0	0	0	0	0	0	0	0	60	9	0	0	0	125	22	0	0	94	9	36	0	0	0	0
A-OTU0018	0	0	0	0	0	0	0	0	0	0	NA	0	0	0	0	0	0	0	0	1	1	0	3	3	2	0	4	1	1	6	5	8	0	0	0	0	0	0	0	0	0	0	0	0	0	0	8	6	7
A-OTU0019	0	0	0	0	0	0	0	0	0	0	NA	0	0	0	0	0	0	0	4	0	0	0	0	0	0	0	0	0	0	0	0	0	0	0	0	6	0	0	0	0	17	0	0	0	0	15	0	0	0
A-OTU0020	0	0	0	0	0	0	0	0	0	0	NA	0	0	0	0	0	0	0	0	0	0	0	0	0	0	0	19	18	29	1	1	0	0	0	0	0	3	0	0	0	0	2	0	0	0	0	0	0	0
A-OTU0021	0	2	0	0	0	0	0	0	0	0	NA	0	0	0	0	0	0	0	7	0	0	0	0	0	0	2	0	0	0	1	1	0	0	0	0	1	0	0	0	0	23	1	47	0	0	1	0	1	1
A-OTU0022	0	0	0	0	0	0	0	0	0	0	NA	0	0	0	0	0	0	0	1	4	8	7	1	2	1	2	1	1	2	0	0	0	0	0	0	1	0	0	0	0	2	2	0	0	0	1	5	5	4
A-OTU0023	0	0	0	0	0	0	0	0	0	0	NA	0	0	0	0	0	0	0	0	1	0	0	3	0	0	0	4	2	1	9	12	11	0	0	0	0	0	0	0	0	0	0	0	0	0	0	4	3	2
A-OTU0024	0	0	0	0	0	0	0	0	0	0	NA	0	0	0	0	0	0	0	0	0	0	1	0	0	1	2	1	1	1	0	2	0	0	0	0	0	0	0	0	0	0	1	0	0	0	0	0	0	1
A-OTU0025	0	0	0	0	0	0	0	0	0	0	NA	0	0	0	0	0	0	0	0	0	1	0	2	2	1	0	0	0	0	0	0	0	0	0	0	0	0	0	0	0	0	0	0	0	0	0	0	0	0
A-OTU0026	0	0	0	0	0	0	0	0	0	0	NA	0	0	0	0	0	0	0	0	0	1	0	0	0	0	0	2	0	1	5	6	6	0	0	0	0	0	0	0	0	0	0	0	0	0	0	6	2	4
A-OTU0027	0	0	0	0	0	0	0	0	0	0	NA	0	0	0	0	0	0	0	0	0	0	0	0	0	0	0	0	0	0	0	0	0	0	0	0	0	0	0	0	0	0	0	0	0	0	0	0	0	0
A-OTU0028	0	0	0	0	0	0	0	0	0	0	NA	0	0	0	0	0	0	0	0	0	0	0	0	0	1	0	1	0	0	4	9	6	0	0	0	0	0	0	0	0	0	0	0	0	0	0	2	1	2
A-OTU0029	0	0	0	0	0	0	0	0	0	0	NA	0	0	0	0	0	0	0	4	7	3	11	5	3	1	0	0	0	0	0	0	0	0	0	0	1	0	0	0	0	3	1	0	0	0	0	1	2	2
A-OTU0030	0	0	0	0	0	0	0	0	0	0	NA	0	0	0	0	0	0	0	0	1	0	0	0	0	2	0	1	0	0	0	0	0	0	0	0	0	1	0	0	0	1	0	0	0	0	0	0	0	0
A-OTU0031	0	0	0	0	0	0	0	0	0	0	NA	0	0	0	0	0	0	0	0	1	1	1	0	0	0	0	0	0	0	0	0	1	0	0	0	1	0	0	0	0	1	0	0	0	0	0	0	1	0
A-OTU0032	0	0	0	0	0	0	0	0	0	0	NA	0	0	0	0	0	0	0	0	0	1	0	0	0	0	0	4	2	1	2	2	1	0	0	0	0	0	0	0	0	0	0	0	0	0	0	3	1	4
A-OTU0033	0	0	0	0	0	0	0	0	0	0	NA	0	0	0	0	0	0	0	0	1	1	1	0	0	0	0	0	0	1	0	0	0	0	0	0	1	1	0	0	0	0	0	0	0	0	0	0	0	0
A-OTU0034	0	0	0	0	0	0	0	0	0	0	NA	0	0	0	0	0	0	0	0	5	5	6	0	2	0	0	1	0	0	0	0	0	0	0	0	0	1	0	0	0	0	0	0	0	0	0	0	0	0
A-OTU0035	0	0	0	0	0	0	0	0	0	0	NA	0	0	0	0	0	0	0	0	0	0	0	0	0	0	0	3	1	1	0	3	0	0	0	0	0	0	0	0	0	0	0	0	0	0	0	1	3	7
A-OTU0036	0	0	0	0	0	0	0	0	0	0	NA	0	0	0	0	0	0	0	0	0	0	0	0	0	0	0	2	1	0	0	0	0	0	0	0	0	0	0	0	0	0	0	0	0	0	0	0	0	0
A-OTU0037	0	0	0	0	0	0	0	0	0	0	NA	0	0	0	0	0	0	0	0	0	1	1	1	2	0	0	4	1	1	2	1	0	0	0	0	0	0	0	0	0	0	0	0	0	0	0	1	1	2
A-OTU0038	0	0	0	0	0	0	0	0	0	0	NA	0	0	0	0	0	0	0	0	0	0	0	1	0	0	0	1	0	0	4	0	2	0	0	0	0	0	0	0	0	0	0	0	0	0	0	1	0	0
A-OTU0039	0	1	1	1	1	0	0	1	2	1	NA	1	2	2	2	1	2	1	0	0	0	0	0	0	0	0	0	0	0	0	0	0	0	4	1	0	0	0	0	2	0	0	47	0	1	0	0	0	0
A-OTU0040	0	0	0	0	0	0	0	0	0	0	NA	0	0	0	0	0	0	0	0	0	0	0	0	0	0	0	2	0	1	0	1	0	0	0	0	0	0	0	0	0	0	0	0	0	0	0	1	1	0
A-OTU0041	0	0	0	0	0	0	0	0	0	0	NA	0	0	0	0	0	0	0	1	0	0	1	3	0	2	0	0	0	0	0	0	0	0	0	0	0	0	0	0	0	1	0	0	0	0	0	0	0	0
A-OTU0042	0	0	0	0	0	0	0	0	1	1	NA	0	0	4	8	0	0	0	0	0	0	0	0	0	0	0	0	0	0	0	0	0	0	0	0	0	0	0	0	0	0	0	0	0	0	0	0	0	0
A-OTU0043	0	0	0	0	0	0	0	0	0	0	NA	0	0	0	0	0	0	0	0	0	0	0	0	0	0	0	2	1	1	1	0	3	0	0	0	0	0	0	0	0	0	0	0	0	0	0	0	0	0
A-OTU0044	0	0	0	0	0	0	0	0	0	0	NA	0	0	0	0	0	0	0	0	0	0	0	0	1	0	0	0	0	0	0	0	0	0	0	0	0	0	0	0	0	0	0	0	7	0	0	0	0	0
A-OTU0045	0	0	0	0	0	0	0	0	0	0	NA	0	0	0	0	0	0	0	0	0	0	0	0	0	0	0	0	0	0	8	5	1	0	0	0	0	0	0	0	0	0	0	0	0	0	0	0	0	0
A-OTU0046	0	0	0	0	0	0	0	0	0	0	NA	0	0	0	0	0	0	0	0	0	0	0	0	0	0	0	0	0	0	0	0	0	0	0	0	0	1	0	0	0	0	1	0	1	0	0	0	0	0
A-OTU0047	0	0	0	0	0	0	0	0	0	0	NA	0	0	0	0	0	0	0	0	0	0	0	0	0	0	0	0	0	0	0	0	0	0	0	0	0	0	0	0	0	0	0	0	0	0	0	0	0	0
A-OTU0048	0	0	0	0	2	0	0	0	0	1	NA	0	1	0	1	1	2	0	0	0	0	0	0	0	0	0	0	0	0	0	0	0	0	0	1	0	0	0	0	0	0	0	0	1	2	0	0	0	0
A-OTU0049	0	0	1	1	1	0	0	1	1	0	NA	1	1	1	0	0	0	1	0	0	0	0	0	0	0	0	0	0	0	0	0	0	0	0	1	0	0	0	0	2	0	0	0	0	1	0	0	0	0
A-OTU0050	0	1	0	0	0	0	0	0	0	0	NA	0	0	0	0	0	0	0	0	0	1	1	1	0	0	0	0	0	0	0	0	0	0	0	0	0	0	0	0	0	0	0	0	0	0	1	1	0	0
A-OTU0051	0	0	0	0	0	0	0	0	0	0	NA	0	0	0	0	0	0	0	0	0	1	0	0	0	0	0	0	0	0	0	2	0	0	0	0	0	1	0	0	0	0	0	0	0	0	0	0	0	0
A-OTU0052	0	0	0	0	0	0	0	0	0	0	NA	0	0	0	0	0	0	0	0	0	0	0	0	0	0	0	0	0	1	0	0	0	0	0	0	0	0	0	0	0	1	1	0	0	0	0	1	0	0
A-OTU0053	0	0	0	0	0	0	0	0	0	0	NA	0	0	0	0	0	0	0	0	0	0	1	0	0	0	1	0	0	0	0	0	0	0	0	0	0	0	0	0	0	0	1	0	0	0	0	0	0	0
A-OTU0054	0	0	0	0	0	0	0	0	0	0	NA	0	0	0	0	0	0	0	0	0	0	0	0	0	0	0	0	0	0	0	0	0	0	0	0	0	0	0	0	0	0	0	0	0	0	0	0	1	0
A-OTU0055	0	0	0	0	0	0	0	0	0	0	NA	0	0	0	0	0	0	0	0	1	0	1	1	0	0	0	0	0	0	0	2	0	0	0	0	0	0	0	0	0	0	2	0	0	0	0	0	1	0
A-OTU0056	0	0	0	0	0	0	0	0	0	0	NA	0	0	0	0	0	0	0	0	0	0	0	0	0	0	0	0	0	0	0	0	0	0	0	0	0	0	0	0	0	0	0	0	0	0	0	0	0	0
A-OTU0057	0	0	0	0	0	0	0	0	0	0	NA	0	0	0	0	0	0	0	0	1	0	0	0	0	0	0	0	0	0	0	0	0	0	0	0	0	0	0	0	0	0	0	0	0	0	0	0	0	0
A-OTU0058	0	0	0	0	0	0	0	0	0	0	NA	0	0	0	0	0	0	0	0	0	0	0	0	0	0	0	1	1	1	0	0	0	0	0	0	0	0	0	0	0	0	0	0	0	0	0	0	0	0
A-OTU0059	0	0	0	0	0	0	0	0	0	0	NA	0	0	0	0	0	0	0	0	0	0	0	0	0	0	0	0	0	0	0	0	1	0	0	0	0	0	0	0	0	0	0	0	0	0	0	0	0	0
A-OTU0060	0	0	0	0	0	0	0	0	0	0	NA	0	0	0	0	0	0	0	0	0	0	0	0	0	0	0	0	0	0	0	0	0	0	0	0	0	0	0	0	0	0	0	0	0	0	0	0	0	0
A-OTU0061	0	0	0	0	0	0	0	0	0	0	NA	0	0	0	0	0	0	0	0	0	0	0	0	0	0	0	0	0	1	0	0	0	0	0	0	0	0	0	0	0	1	0	0	0	0	0	0	0	0
A-OTU0062	0	0	0	0	0	0	0	0	0	0	NA	0	0	0	0	0	0	0	0	0	0	0	0	0	0	0	0	0	0	0	0	0	0	0	0	0	0	0	0	0	1	0	0	0	0	0	0	0	0
A-OTU0063	0	0	0	0	0	0	0	0	0	0	NA	0	0	0	0	0	0	0	0	0	0	0	0	0	0	0	0	0	0	0	0	0	0	0	0	0	0	0	0	0	0	0	0	0	0	1	0	0	0
A-OTU0064	2	1	0	0	0	0	0	0	0	0	NA	0	0	0	0	0	0	0	0	0	0	0	1	0	1	0	0	0	0	0	0	0	0	0	0	0	0	0	0	0	0	0	0	0	0	0	0	0	0
A-OTU0065	0	0	0	0	0	0	0	0	0	0	NA	0	0	0	0	0	0	0	0	0	0	0	0	0	0	0	0	0	0	0	0	0	0	0	0	0	0	0	0	0	0	0	0	0	0	2	0	0	0
A-OTU0066	0	0	0	0	0	0	0	0	0	0	NA	0	0	0	0	0	0	0	0	0	0	0	0	0	0	0	0	0	0	0	0	0	0	0	0	0	0	0	0	0	0	0	0	0	0	0	0	0	0
A-OTU0067	0	0	0	0	0	0	0	0	0	0	NA	1	0	0	0	1	0	0	0	0	0	0	0	0	0	0	0	0	0	0	0	0	0	0	0	0	0	0	0	0	0	0	0	0	0	0	0	0	0
A-OTU0068	0	0	0	0	0	0	0	0	0	0	NA	0	0	0	0	0	0	0	0	0	0	0	0	0	0	0	0	0	0	0	0	0	0	0	0	0	0	0	0	0	0	0	0	0	0	0	0	0	0
A-OTU0069	0	0	0	0	0	0	0	0	0	0	NA	0	0	0	0	0	0	0	0	0	0	0	0	0	0	0	0	0	0	0	0	0	0	0	0	0	0	0	0	0	0	0	0	0	0	0	0	0	0
A-OTU0070	0	0	0	0	0	0	0	0	0	0	NA	0	0	0	0	0	0	0	0	1	0	0	0	0	0	0	0	0	0	0	1	0	0	0	0	0	0	0	0	0	0	0	0	0	0	0	0	0	0
A-OTU0072	0	0	0	0	0	0	0	0	0	0	NA	1	0	0	0	0	1	0	0	0	0	0	0	0	0	0	0	0	0	0	0	0	0	0	1	0	0	0	0	4	0	0	0	0	1	0	0	0	0
A-OTU0073	0	0	0	0	0	0	0	0	0	0	NA	0	0	0	0	0	0	0	0	0	0	0	0	0	0	0	0	0	0	0	0	0	0	0	0	0	0	0	0	0	0	0	0	0	0	0	0	0	0
A-OTU0074	0	0	0	0	0	0	0	0	0	0	NA	0	0	0	0	0	0	0	0	0	0	0	0	0	0	0	0	0	0	0	0	0	0	0	0	0	0	0	0	0	0	0	0	0	0	0	1	0	0
A-OTU0075	0	0	0	0	0	0	0	0	0	0	NA	0	0	0	0	0	0	0	0	0	0	0	0	0	0	0	0	0	0	0	0	0	0	0	0	0	0	0	0	0	0	0	0	0	0	1	0	0	0
A-OTU0076	0	0	0	0	0	0	0	0	0	0	NA	0	0	0	0	0	0	0	0	0	0	0	0	0	0	0	0	0	0	0	0	0	0	0	0	0	0	0	0	0	0	0	0	0	0	0	0	0	0
A-OTU0079	0	0	0	0	0	0	0	0	0	0	NA	0	0	0	0	0	0	0	0	0	0	0	0	0	0	0	0	0	0	0	0	0	0	0	0	0	0	0	0	0	0	0	0	0	0	0	0	0	0
A-OTU0080	0	0	0	0	0	0	0	0	0	0	NA	0	0	0	0	0	0	0	0	0	0	0	0	0	0	0	0	0	0	0	0	0	0	0	0	0	0	0	0	0	0	0	0	0	0	0	0	0	0
A-OTU0081	0	0	0	0	0	0	0	0	0	0	NA	0	0	0	0	0	0	0	0	0	0	0	0	0	0	0	0	0	0	0	0	0	0	0	0	0	0	0	0	0	0	0	0	0	0	0	0	0	0
A-OTU0083	0	0	0	0	0	0	0	0	0	0	NA	0	0	0	0	0	0	0	0	0	0	0	0	0	0	1	0	0	0	0	0	0	0	0	0	0	0	0	0	0	0	0	0	0	0	0	0	0	0
A-OTU0088	0	0	0	0	0	0	0	0	0	0	NA	0	0	0	0	0	0	0	0	0	0	0	0	0	0	0	0	0	0	0	0	0	0	0	0	0	0	0	0	0	0	0	0	0	0	0	0	0	0
A-OTU0090	0	0	0	0	0	0	0	0	0	0	NA	0	0	0	0	0	0	0	0	0	0	0	1	0	0	0	0	0	0	0	0	0	0	0	0	0	0	0	0	0	0	0	0	0	0	0	0	0	0
A-OTU0093	0	0	0	0	0	0	0	0	0	0	NA	0	0	0	0	0	0	0	1	0	0	0	0	0	0	0	0	0	0	0	0	0	0	0	0	0	0	0	0	0	0	0	0	0	0	0	0	0	0
A-OTU0094	0	0	0	0	0	0	0	0	0	0	NA	0	0	0	0	0	0	0	0	0	0	0	0	0	1	0	0	0	0	0	0	0	0	0	0	0	0	0	0	0	0	0	0	0	0	0	0	0	0
A-OTU0095	0	0	0	0	0	0	0	0	0	0	NA	0	0	0	0	0	0	0	0	0	0	0	0	0	0	0	0	0	0	0	0	1	0	0	0	0	0	0	0	0	0	0	0	0	1	0	0	0	0
A-OTU0098	0	0	0	0	0	0	0	0	0	0	NA	0	0	0	0	0	0	0	0	0	0	0	0	0	0	0	0	0	0	0	0	0	0	0	0	0	0	0	0	0	0	0	0	0	0	0	0	0	0
A-OTU0099	0	0	0	0	0	0	0	0	0	0	NA	0	0	0	0	0	0	0	0	0	0	0	0	0	0	0	0	0	0	0	0	0	0	0	0	0	0	0	0	0	0	0	0	0	0	0	0	0	0
A-OTU0100	0	0	0	0	0	0	0	0	0	0	NA	0	0	0	0	0	0	0	0	0	0	0	0	0	0	0	0	0	0	0	0	0	0	0	0	0	0	0	0	0	0	0	0	0	0	0	0	0	0
A-OTU0101	0	0	0	0	0	0	0	0	0	0	NA	0	0	0	0	0	0	0	0	0	0	0	0	0	0	0	0	0	0	0	0	0	0	0	0	0	0	0	0	0	0	0	0	0	0	0	0	0	0
A-OTU0102	0	0	0	0	0	0	0	0	0	0	NA	0	0	0	0	0	0	0	0	0	0	0	0	0	0	0	0	0	0	0	0	0	0	0	0	0	0	0	0	0	0	0	0	0	0	0	0	0	0
A-OTU0103	0	0	0	0	0	0	0	0	0	0	NA	0	0	0	0	0	0	0	0	0	0	0	0	0	0	0	0	0	0	0	0	0	0	0	0	0	0	0	0	0	0	0	0	0	0	0	0	0	0
A-OTU0104	0	1	0	0	0	0	0	0	0	0	NA	0	0	0	0	0	0	0	0	0	0	0	0	0	0	0	0	0	0	0	0	0	0	0	0	0	0	0	0	0	0	0	0	0	0	1	0	0	0
A-OTU0109	0	0	0	0	0	0	0	0	0	0	NA	0	0	0	0	0	0	0	0	0	0	0	0	0	0	0	0	0	0	0	0	0	0	0	0	0	0	0	0	0	0	0	0	0	0	0	0	0	0
A-OTU0111	0	0	0	0	0	0	0	0	0	0	NA	0	0	0	0	0	0	0	0	0	0	0	0	0	0	0	0	0	0	0	0	0	0	0	0	0	0	0	0	0	0	0	0	0	0	0	0	0	0
A-OTU0112	0	0	0	0	0	0	0	0	0	0	NA	0	0	0	0	0	0	0	0	0	0	0	0	0	0	0	0	0	0	0	0	0	0	0	0	0	0	0	0	0	0	0	0	0	0	0	0	0	0
A-OTU0113	0	0	0	0	0	0	0	0	0	0	NA	0	0	0	0	0	0	0	0	0	0	0	0	0	0	0	0	0	0	0	0	0	0	0	0	0	0	0	0	0	0	0	0	0	0	1	1	0	0
A-OTU0115	0	0	0	0	0	0	2	0	0	0	NA	0	0	0	0	0	0	0	0	0	0	0	0	0	0	0	0	0	0	0	0	0	0	0	0	0	0	0	0	0	0	0	0	0	0	0	0	0	0
A-OTU0116	0	0	0	0	0	0	0	0	0	0	NA	0	0	0	0	0	0	0	0	0	0	0	0	0	0	0	0	0	0	0	0	0	0	0	0	0	0	0	0	0	0	0	0	0	0	0	0	0	0
A-OTU0117	0	0	0	0	0	0	0	0	0	0	NA	0	0	0	0	0	0	0	0	0	0	0	0	0	0	0	0	0	0	0	0	0	0	0	0	0	0	0	0	0	0	1	0	0	0	0	0	0	0
A-OTU0119	0	0	0	0	0	0	0	0	0	0	NA	0	0	0	0	0	0	0	0	0	0	0	0	0	0	0	0	0	0	0	0	0	0	0	0	0	0	0	0	0	0	0	0	0	0	0	0	0	0
A-OTU0122	0	0	0	0	0	0	0	0	0	0	NA	0	0	0	0	0	0	0	0	0	0	0	0	0	0	0	0	0	0	0	0	0	0	0	0	0	0	0	0	0	0	0	0	0	0	0	0	0	0
A-OTU0123	0	0	0	0	0	0	0	0	0	0	NA	0	0	0	0	0	0	0	0	0	0	0	0	0	1	0	0	0	0	0	0	0	0	0	0	0	0	0	0	0	0	0	0	0	0	0	0	0	0
A-OTU0130	0	0	0	0	0	0	0	0	0	0	NA	0	0	0	0	0	0	0	0	0	0	0	0	0	0	0	0	0	0	0	0	0	0	0	0	0	0	0	0	0	0	0	0	0	0	0	0	0	0
A-OTU0134	0	0	0	0	0	0	0	0	0	0	NA	0	0	0	0	0	0	0	0	0	0	0	0	0	0	0	0	0	0	0	0	0	0	0	0	0	0	0	0	0	0	0	0	0	0	0	0	0	0
A-OTU0138	0	0	0	0	0	0	0	0	0	0	NA	0	0	0	0	0	0	0	0	0	0	0	0	0	0	0	0	0	0	0	0	0	0	0	0	0	0	0	0	0	0	0	0	0	0	0	0	0	0
A-OTU0139	0	0	0	0	0	0	0	0	0	0	NA	0	0	0	0	0	0	0	0	0	0	0	0	0	0	0	0	0	0	0	0	0	0	0	0	0	0	0	0	0	0	0	0	0	0	0	0	0	0
A-OTU0151	0	0	0	0	0	0	0	0	0	0	NA	0	0	0	0	0	0	0	0	0	0	0	0	0	0	0	0	0	0	0	0	0	0	0	0	0	0	0	0	0	0	0	0	0	0	0	0	0	0
A-OTU0153	0	0	0	0	0	0	0	0	0	0	NA	0	0	0	0	0	0	0	0	0	0	0	0	0	0	0	0	0	0	1	0	0	0	0	0	0	0	0	0	0	0	0	0	0	0	0	0	0	0
A-OTU0165	0	0	0	0	0	0	0	0	0	0	NA	0	0	0	0	0	0	0	0	0	0	0	0	0	0	0	0	0	0	0	0	0	0	0	0	0	0	0	0	0	0	0	0	0	0	0	0	0	0
A-OTU0185	0	0	0	0	0	0	0	0	0	0	NA	0	0	0	0	0	0	0	0	0	0	0	0	0	0	0	0	0	0	0	0	0	0	0	0	0	0	0	0	0	0	0	0	0	0	0	0	0	0
A-OTU0223	2	0	0	0	0	0	0	0	0	0	NA	0	0	0	0	0	0	0	0	0	0	0	0	0	0	0	0	0	0	0	0	0	0	0	0	0	0	0	0	0	0	0	0	0	0	0	0	0	0
A-OTU0227	0	0	0	0	0	0	0	0	0	0	NA	0	0	0	0	0	0	0	0	0	0	0	0	0	0	1	0	0	0	0	0	0	0	0	0	0	0	0	0	0	0	0	0	0	0	0	0	0	0
A-OTU0228	0	0	0	0	0	0	0	0	0	0	NA	0	0	0	0	0	0	0	0	0	0	0	0	0	0	0	0	0	0	0	0	0	0	0	0	0	0	0	0	0	0	0	0	0	0	0	0	0	0
A-OTU0234	0	0	0	0	0	0	0	0	0	0	NA	0	0	0	0	0	0	0	0	0	0	0	0	0	0	0	0	0	0	0	0	0	0	0	0	0	0	0	0	0	0	1	0	0	0	0	0	0	0
A-OTU0260	0	0	0	0	0	0	0	0	0	0	NA	0	0	0	0	0	0	0	0	0	0	0	0	0	1	0	0	0	0	0	0	0	0	0	0	0	0	0	0	0	0	0	0	0	0	0	0	0	0
A-OTU0263	0	0	0	0	0	0	0	0	0	0	NA	0	0	0	0	0	0	0	0	0	0	0	0	0	0	0	0	0	0	0	0	0	0	0	0	0	0	0	0	0	0	0	0	0	0	0	0	1	0
A-OTU0268	0	0	0	0	0	0	0	0	0	0	NA	0	0	0	0	0	0	0	0	0	0	0	0	2	0	0	0	0	0	0	0	0	0	0	0	0	0	0	0	0	0	0	0	0	0	0	0	0	0
A-OTU0290	0	0	0	0	0	0	0	0	0	0	NA	0	0	0	0	0	0	0	0	0	0	0	0	0	0	0	0	0	0	0	0	0	0	0	0	0	0	0	0	0	0	0	0	0	0	0	0	0	0
A-OTU0296	0	0	0	0	0	0	0	0	0	0	NA	0	0	0	0	0	0	0	0	0	0	0	0	0	0	0	0	0	0	0	0	0	0	0	0	0	0	0	0	0	0	0	0	0	0	0	0	0	0
A-OTU0297	0	0	0	0	0	0	0	0	0	0	NA	0	0	0	0	0	0	0	0	0	0	0	0	0	0	0	0	0	0	0	0	0	0	0	0	0	0	0	0	0	0	0	0	0	0	0	0	0	0
A-OTU0299	0	0	0	0	0	0	0	0	0	0	NA	0	0	0	0	0	0	0	0	0	0	0	0	0	0	0	0	0	0	0	0	0	0	0	0	0	0	0	0	0	0	0	0	0	0	0	0	0	0
B-OTU000001	1204	3267	496	0	0	34	1606	0	0	0	494	2929	0	2	1	96	3287	318	0	0	0	4	0	1	0	2	1	0	0	0	1	0	2192	1349	0	0	0	843	596	40	0	0	666	4017	0	0	2	2	0
B-OTU000002	0	0	3	1296	994	0	0	1	21	43	0	0	10	136	127	0	0	0	0	0	0	0	0	0	0	4	71	45	57	184	922	645	0	0	0	0	1	0	1	0	0	0	0	1	1	0	1	2	1
B-OTU000003	473	1052	60	1	0	8	2740	1	0	0	0	260	20	1	0	141	1548	9	0	0	0	7	0	0	0	1	1	0	1	0	0	0	97	1745	0	0	0	4100	292	23	0	0	5878	540	29	0	0	1	0
B-OTU000004	0	0	0	1	4	0	1	0	5	3	0	0	0	4	0	0	0	0	0	0	210	381	118	0	154	0	390	320	361	316	301	317	0	0	0	0	1	0	0	0	0	0	0	0	0	0	792	1137	770
B-OTU000005	0	1	0	0	1	1	1	0	0	0	0	0	0	0	0	0	1	1	0	504	561	438	460	489	334	0	323	1052	1150	507	304	480	0	0	0	0	0	0	0	0	0	1	0	0	0	0	481	752	634
B-OTU000006	1533	830	24	0	0	44	621	496	0	0	303	31	10	0	0	3409	741	8	0	0	0	0	0	2	0	1	0	0	0	0	0	0	44	47	11	0	0	3	57	179	0	0	246	1191	44	0	0	0	1
B-OTU000007	0	0	0	0	0	1	1	0	0	0	0	0	0	0	0	0	1	1	0	125	36	163	224	49	79	0	745	591	195	698	765	492	0	1	0	0	1	0	1	0	0	0	0	0	0	0	64	382	717
B-OTU000008	2021	8	0	0	0	6	0	0	0	0	125	0	0	0	0	1787	0	1	0	0	0	2	0	2	0	0	0	0	0	0	0	0	104	0	0	0	0	0	1	0	0	0	9	2	1	0	0	0	0
B-OTU000009	56	1036	355	0	0	0	75	148	0	0	210	33	371	1	0	48	92	141	0	0	0	0	0	0	0	1	0	1	0	0	1	0	878	283	129	0	0	68	20	109	0	0	8	1	423	0	1	0	0
B-OTU000010	5	0	0	0	0	3483	0	0	0	0	1	0	0	0	1	0	0	0	0	0	0	0	0	1	0	0	2	0	0	0	0	4	0	0	0	0	0	0	0	2761	0	0	1	0	0	0	0	0	6
B-OTU000011	1	37	0	0	0	0	79	25	0	0	0	0	0	0	0	114	37	0	0	0	0	0	0	1	0	1	0	0	0	0	0	1	0	2	7	0	1	43	695	0	0	0	0	2	31	0	0	0	1
B-OTU000012	0	0	28	0	0	0	0	35	0	0	0	0	633	0	0	0	0	0	272	0	0	0	0	1	0	377	0	0	0	0	0	0	0	0	4	296	414	0	0	0	294	576	0	0	12	358	2	0	0
B-OTU000013	1	0	1628	0	1	0	4	2	0	0	1	374	441	0	0	0	0	2	0	0	0	1	0	1	0	0	0	0	0	0	0	0	0	0	98	0	0	0	0	0	0	0	0	1	321	0	2	0	0
B-OTU000014	0	0	0	0	0	1	0	0	0	0	0	0	0	0	0	0	0	1	0	351	325	330	224	233	134	0	445	364	478	391	326	295	0	0	0	0	0	0	0	0	0	0	0	0	0	0	248	403	303
B-OTU000015	272	149	7	0	0	1480	43	2	0	0	1444	64	14	0	0	9	32	0	0	0	0	0	0	0	0	0	0	0	0	0	0	0	173	237	16	0	0	1894	124	585	0	0	263	62	44	0	1	0	0
B-OTU000016	82	2	0	0	0	235	5	0	0	0	24	2	1	0	0	2	0	1	3	0	0	2	0	0	0	1	0	0	0	0	0	2	17	7	0	2	0	154	2	700	0	0	8	15	1	2	0	0	2
B-OTU000017	0	0	118	0	0	0	7	1393	0	0	0	1	48	0	0	0	717	278	0	0	0	0	0	0	0	0	1	0	0	0	0	0	1470	140	980	0	0	0	1	0	0	0	0	1	1094	0	0	0	0
B-OTU000018	0	269	1316	0	0	0	29	31	0	0	82	30	107	0	0	0	0	4	0	0	0	0	0	0	0	0	0	0	0	0	0	0	0	0	100	0	0	234	4787	0	0	0	27	3	238	0	0	0	0
B-OTU000019	0	0	1	0	0	2	1	0	0	0	0	0	0	0	0	0	0	0	0	664	884	1190	803	1183	760	1	123	117	123	160	137	134	0	0	0	0	0	0	0	0	0	0	0	0	0	0	133	168	133
B-OTU000020	0	76	18	0	1	0	1	34	0	0	3	60	111	1	0	0	31	133	0	0	0	0	0	2	0	1	0	0	0	0	0	0	138	2358	28	0	0	0	5	0	0	0	5	1	136	0	0	1	0
B-OTU000021	0	0	0	0	0	0	0	0	0	0	0	0	0	0	0	0	0	1	0	17	16	43	0	70	7	0	423	414	40	247	189	204	0	0	0	0	0	0	0	0	1	0	0	0	0	0	30	27	35
B-OTU000022	0	0	0	11	28	0	1	0	0	0	0	0	0	2	5	0	0	0	0	91	82	204	39	64	50	0	328	283	331	264	220	219	0	0	0	0	0	0	0	0	0	0	0	1	1	0	54	82	40
B-OTU000023	0	0	0	2422	2873	0	0	0	1466	1789	0	0	18	122	142	0	0	11	0	0	0	0	0	0	0	0	0	0	0	0	0	0	0	0	0	0	0	0	0	0	0	0	0	1	0	0	0	0	0
B-OTU000024	0	0	0	0	0	0	0	0	0	0	0	0	0	0	0	0	0	0	113	0	0	0	0	1	0	246	0	1	0	0	0	0	0	0	0	148	261	0	0	0	385	339	0	1	0	231	2	0	0
B-OTU000025	244	22	0	0	0	2434	1	0	0	0	0	1	0	0	0	91	8	0	0	0	0	1	0	1	0	0	0	0	0	0	0	0	55	21	0	0	0	344	0	251	0	0	12	8	0	0	0	0	1
B-OTU000026	0	0	9	3	9	34	27	10	1	8	138	2	0	0	0	64	0	5	0	0	0	0	0	1	0	9	0	0	0	0	0	0	0	9	0	0	0	12	4	1	0	0	27	186	7	1	0	0	0
B-OTU000027	0	0	0	0	0	0	0	0	0	0	0	0	0	1	2	0	0	0	0	150	177	118	205	309	236	2	14	97	127	17	9	12	0	0	0	0	0	0	0	0	0	1	0	0	0	0	100	83	114
B-OTU000028	0	0	0	0	0	0	0	0	0	0	0	0	0	0	0	0	0	0	8	0	0	0	0	0	0	505	0	1	0	0	0	0	0	0	0	84	578	0	0	0	7	525	0	0	0	24	0	0	0
B-OTU000029	0	0	0	0	0	0	0	0	0	0	0	0	0	0	0	0	0	0	0	105	99	104	68	44	56	0	171	165	189	226	183	212	0	0	0	0	0	0	0	0	0	0	0	0	0	0	58	63	60
B-OTU000030	15	262	147	0	0	36	15	101	0	0	25	639	92	0	0	0	0	50	0	0	0	0	0	0	0	0	0	0	0	0	0	0	0	178	74	0	0	0	114	1	0	0	101	2	161	0	1	0	0
B-OTU000031	0	0	0	0	0	0	0	0	0	0	0	0	0	0	0	0	0	0	0	293	307	538	90	2	94	1	48	44	410	2	1	21	0	0	0	0	0	0	0	0	0	0	0	0	0	1	463	766	470
B-OTU000032	0	0	0	0	0	0	0	0	0	0	0	0	0	0	0	0	0	0	131	0	0	0	0	0	0	28	0	0	0	0	0	0	0	0	0	190	137	0	0	0	198	78	0	0	0	216	1	0	0
B-OTU000033	2	121	52	0	1	1	2	33	0	0	0	46	90	0	0	2	101	12	0	0	0	1	0	1	0	0	0	0	0	0	0	0	0	39	648	0	0	0	81	4	0	0	37	20	197	0	0	0	0
B-OTU000034	0	0	105	0	0	0	0	0	0	0	4	796	43	0	0	0	0	7	0	0	0	0	0	0	0	0	0	0	0	0	0	0	0	0	0	0	0	0	0	0	0	0	0	0	0	0	0	0	0
B-OTU000035	2	67	48	0	0	0	12	82	0	0	0	43	42	0	0	531	195	9	0	0	0	0	0	2	0	0	0	0	0	0	0	0	1	21	422	0	0	0	59	1	0	0	136	61	44	0	0	0	0
B-OTU000036	0	0	256	0	0	0	0	133	0	0	0	0	174	0	0	8	52	13	70	0	0	1	0	0	0	55	0	0	0	0	0	0	2	2	157	108	122	0	0	0	76	80	0	1	284	81	1	0	0
B-OTU000037	81	116	9	0	0	18	80	0	0	0	2	3	1	0	0	1	158	0	0	0	0	0	0	0	0	0	0	0	0	0	0	0	149	58	7	0	0	19	47	11	0	0	1	366	23	0	1	0	0
B-OTU000038	0	0	0	0	0	0	0	0	0	0	0	0	0	0	0	0	0	0	174	0	0	0	0	0	0	150	0	0	0	0	0	0	0	0	0	202	240	0	0	0	30	195	0	0	0	161	0	0	0
B-OTU000039	0	81	249	463	410	0	90	46	73	79	95	29	127	38	67	1	23	77	0	0	0	1	0	0	0	0	0	0	0	0	0	0	4	0	1	0	0	0	89	5	0	0	10	6	1	0	0	0	0
B-OTU000040	0	0	0	0	0	0	0	0	0	0	0	0	0	0	0	1	0	0	129	0	0	0	0	0	0	132	0	0	0	0	0	0	0	0	0	139	147	0	0	0	122	237	0	0	0	169	0	0	0
B-OTU000041	0	0	0	0	0	0	0	0	0	0	0	0	0	0	0	0	0	0	0	78	133	97	114	140	116	0	60	59	69	75	83	67	0	0	0	0	0	0	0	0	0	0	0	0	0	0	79	74	77
B-OTU000042	0	0	0	0	0	0	0	0	0	0	0	0	0	0	0	0	0	0	0	60	99	95	75	109	124	0	37	24	14	36	31	27	0	0	0	0	0	0	0	0	0	0	0	0	0	0	189	136	168
B-OTU000043	0	0	0	0	0	0	0	0	0	0	0	0	0	0	0	0	0	0	290	0	0	1	0	0	0	274	0	0	0	0	0	0	0	0	0	38	259	0	0	0	15	146	0	0	0	29	0	0	0
B-OTU000044	0	0	63	0	0	0	0	2	0	0	0	378	55	0	0	0	0	0	0	0	0	1	0	0	0	0	0	0	0	0	0	0	0	0	0	0	0	1	24	0	0	0	0	0	4	0	0	0	0
B-OTU000045	0	2	211	0	0	0	220	7	0	0	3	130	43	0	0	0	0	80	0	0	0	1	0	1	0	0	0	0	0	0	0	0	0	518	44	0	0	198	259	0	0	0	20	0	104	0	0	0	0
B-OTU000046	1	0	4	0	0	0	1457	126	0	0	0	0	0	0	0	0	0	0	0	0	0	0	0	0	0	293	2	1	0	0	1	0	0	0	0	0	52	18	0	76	0	5	0	0	0	0	0	0	0
B-OTU000047	0	0	20	0	0	0	53	41	0	0	0	7	24	0	0	58	94	9	0	0	0	1	0	0	0	0	0	0	0	0	0	0	134	335	9	0	0	6	0	0	0	0	1	0	13	0	0	0	0
B-OTU000048	0	0	4	0	0	0	0	199	0	0	0	0	318	0	0	0	1	3	0	0	0	0	0	0	0	0	0	1	0	0	0	0	0	0	771	0	0	0	0	0	1	0	0	0	197	0	0	0	0
B-OTU000049	0	0	0	0	0	0	0	0	0	0	0	0	0	0	0	0	0	0	2	122	130	94	58	84	86	0	49	49	50	52	47	41	0	0	0	1	2	0	0	0	2	1	0	0	0	4	141	82	82
B-OTU000050	0	0	0	3	4	0	0	0	0	0	0	0	0	89	196	0	0	0	0	0	0	0	6	2	7	0	18	61	79	41	20	23	0	0	0	0	0	0	0	0	0	0	0	0	0	0	2	0	8
B-OTU000051	0	0	0	0	0	0	0	0	1	0	0	0	0	0	0	0	0	0	0	75	93	35	52	38	53	0	41	39	31	51	56	48	0	0	0	0	0	0	0	0	0	0	0	0	0	0	26	17	29
B-OTU000052	36	42	44	0	0	1	154	53	0	0	147	65	24	0	0	5	57	0	0	0	0	1	0	0	0	0	0	0	0	0	0	0	27	93	0	0	0	18	126	1	0	0	134	131	8	0	0	0	0
B-OTU000053	0	0	0	0	0	0	0	0	0	0	0	0	0	0	0	0	0	0	103	0	0	0	0	0	0	118	0	0	0	0	0	0	0	0	0	116	91	0	0	0	119	134	0	0	0	80	0	0	0
B-OTU000054	0	0	0	0	0	0	0	0	0	0	0	0	0	0	0	0	0	0	40	0	0	0	0	0	0	211	0	0	0	0	0	0	0	0	0	114	132	0	0	0	133	24	0	0	0	144	0	0	0
B-OTU000055	0	0	0	0	0	0	0	0	0	0	0	0	0	0	0	0	0	0	45	0	0	0	0	0	0	90	0	0	0	0	0	0	0	0	0	83	109	0	0	0	188	121	0	0	0	116	0	0	0
B-OTU000056	0	8	37	2	1	0	35	7	0	0	6	18	0	0	0	0	2	3	0	0	0	0	0	0	0	0	0	0	0	0	0	0	0	1	3	0	0	0	0	1	0	0	0	753	0	0	0	0	0
B-OTU000057	0	0	1	3	2	1	0	2	2952	2120	0	0	0	0	1	0	0	2	0	0	0	0	0	1	0	0	0	0	0	0	1	0	0	0	0	0	0	0	0	0	0	0	0	0	0	0	0	0	0
B-OTU000058	0	11	69	0	0	0	138	412	0	0	0	170	40	0	0	0	1	0	0	0	0	0	0	0	0	0	0	0	0	0	0	0	0	0	175	0	0	0	165	0	0	0	0	0	70	0	0	0	0
B-OTU000059	0	0	0	0	0	0	0	0	0	0	0	0	0	0	0	0	1	0	0	72	31	54	18	7	16	0	114	96	101	52	32	59	0	0	0	0	0	0	0	0	0	0	0	0	0	0	62	92	51
B-OTU000060	0	1	1	0	0	0	0	1	0	0	0	0	256	0	0	0	0	153	0	0	0	0	0	0	0	0	0	0	0	0	0	0	1003	3	78	0	0	0	0	0	0	0	0	0	64	0	0	0	0
B-OTU000061	0	0	0	0	0	0	0	0	0	0	0	0	0	0	0	0	0	0	152	0	0	0	0	0	0	310	0	0	0	0	0	0	0	0	0	0	10	0	0	0	115	3	0	0	0	249	0	0	0
B-OTU000062	0	19	25	69	118	0	4	2	54	272	3	100	153	362	300	0	0	34	0	5	0	1	4	0	1	0	1	1	1	0	2	0	0	0	2	0	0	0	1	1	0	0	8	2	0	0	0	0	0
B-OTU000063	72	63	0	0	0	0	0	0	0	0	0	229	0	0	0	0	0	0	0	0	0	1	0	0	0	0	0	0	0	0	0	0	0	416	85	0	0	0	40	0	0	0	6	0	1	0	0	0	0
B-OTU000064	0	0	20	0	0	0	7	36	0	0	1075	3	7	19	20	1	0	0	0	0	0	0	0	0	0	0	0	0	0	0	0	0	0	4	42	0	0	0	0	0	0	0	174	27	4	0	0	0	0
B-OTU000065	0	0	0	0	0	0	0	0	0	0	0	0	0	0	0	0	0	0	71	0	0	1	0	0	0	71	0	0	0	0	0	0	0	0	0	123	100	0	0	0	112	101	0	0	0	123	0	0	0
B-OTU000066	0	0	0	0	0	0	0	0	0	0	0	0	0	0	0	0	0	0	0	5	2	0	4	6	4	3	45	29	27	51	76	54	0	0	0	0	4	0	0	0	0	4	0	0	0	0	0	0	1
B-OTU000067	0	0	0	0	0	0	0	0	0	0	0	0	0	0	0	0	0	0	17	0	0	1	0	0	0	214	0	0	0	0	0	0	0	0	0	56	142	0	0	0	248	168	0	0	0	6	0	0	0
B-OTU000068	0	0	0	0	0	0	0	0	0	1	0	0	0	642	1322	0	0	0	0	0	0	0	0	0	0	0	0	1	0	0	0	0	0	0	0	0	0	0	0	0	0	0	0	0	0	0	0	0	0
B-OTU000069	0	0	0	0	0	0	0	0	0	0	0	0	0	0	0	0	0	0	0	8	19	37	10	29	36	1	46	32	44	106	109	98	0	0	0	0	0	0	0	0	0	0	0	0	0	0	47	44	23
B-OTU000070	0	0	0	0	0	0	0	0	0	0	0	0	0	0	0	0	0	0	0	7	16	7	6	6	12	0	39	30	17	50	44	24	0	0	0	0	0	0	0	0	0	0	0	0	0	0	1	0	3
B-OTU000071	0	0	0	0	0	0	0	0	0	0	0	0	0	0	0	0	0	0	0	68	39	63	40	52	31	0	59	45	59	45	34	45	0	0	0	0	0	0	0	0	0	0	0	0	0	0	80	135	101
B-OTU000072	0	4	234	0	0	0	67	3	0	0	104	349	97	0	0	0	0	36	0	0	0	0	0	0	0	0	0	0	0	0	0	0	0	4	50	0	0	188	1	0	0	0	10	0	131	0	0	0	0
B-OTU000073	0	0	0	327	188	3	0	0	2	6	0	0	9	10	15	0	0	0	0	0	0	0	0	0	0	1	1	1	0	1	0	0	0	0	0	0	0	0	0	0	0	0	0	0	2	0	0	0	0
B-OTU000074	0	11	115	111	47	0	0	2	90	112	208	13	143	84	98	76	0	18	0	0	0	0	0	3	0	0	0	0	0	0	0	0	280	0	0	0	0	0	0	25	0	0	0	0	0	0	0	0	0
B-OTU000075	0	98	17	0	0	0	22	8	0	0	0	64	2	0	0	101	22	0	0	0	0	0	0	0	0	0	0	0	0	0	0	0	0	10	9	0	0	0	1	0	0	0	0	18	4	0	0	0	0
B-OTU000076	0	0	0	0	0	0	0	0	0	0	0	0	0	0	0	0	0	0	0	20	19	28	16	13	14	0	61	58	58	80	63	66	0	0	0	0	0	0	1	0	0	0	0	0	0	0	32	39	38
B-OTU000077	0	0	0	0	0	0	114	1	0	0	184	12	36	0	0	1	5	567	0	0	0	0	0	0	0	1	0	0	0	0	0	0	0	0	52	0	0	0	80	0	0	0	0	2	0	0	0	0	0
B-OTU000078	0	0	0	0	0	0	0	0	0	0	0	0	0	0	0	0	0	0	30	0	0	0	0	2	0	32	0	0	0	0	0	0	0	0	0	74	128	0	0	0	128	158	0	0	0	164	0	0	0
B-OTU000079	0	2	6	288	369	0	5	0	321	334	723	9	171	152	216	0	0	42	0	0	0	0	0	0	0	0	1	0	0	0	0	0	0	0	0	0	0	0	0	0	0	0	1	5	0	0	0	0	0
B-OTU000080	0	3	0	1186	1035	0	3	0	734	544	0	15	0	8	8	0	0	39	0	0	0	1	0	0	0	0	0	0	0	0	0	0	0	1	0	0	0	0	0	3	0	0	0	1	1	0	1	0	0
B-OTU000081	0	0	0	0	0	0	0	0	0	0	0	0	0	0	0	0	0	0	0	30	17	29	12	0	7	0	119	108	94	62	68	53	0	0	0	0	0	0	0	0	0	0	0	0	0	0	27	54	41
B-OTU000082	0	0	0	0	0	0	0	0	0	0	0	0	0	0	0	0	0	0	0	43	41	47	87	81	72	2	16	14	16	55	42	37	0	0	0	0	0	0	0	0	0	1	0	0	0	0	47	47	38
B-OTU000083	0	0	0	0	0	1	0	0	0	0	0	0	0	0	0	0	0	0	2	28	24	40	71	72	67	4	29	19	18	66	59	66	0	0	0	3	3	0	0	0	7	4	0	0	0	2	46	19	20
B-OTU000084	0	0	0	0	0	0	0	0	0	0	0	0	0	0	0	0	0	0	0	32	19	7	28	20	29	0	101	68	43	90	89	88	0	0	0	0	0	0	0	0	0	0	0	0	0	0	0	0	0
B-OTU000085	0	0	0	0	0	0	0	0	0	0	0	0	0	0	0	0	0	0	0	14	1	1	43	42	51	0	29	1	0	19	0	4	0	0	0	0	0	0	0	0	0	0	0	0	0	0	53	17	13
B-OTU000086	0	2	0	0	0	0	0	0	0	0	1	3	6	0	0	1	0	0	0	0	0	0	0	0	0	0	0	0	0	0	0	0	68	3	18	0	0	3	22	1	0	0	0	0	0	0	0	0	0
B-OTU000087	0	0	3	0	0	0	0	0	0	0	0	0	23	0	0	0	0	0	106	0	0	0	0	0	0	46	0	0	0	0	0	0	0	0	10	70	45	0	0	0	100	48	0	0	12	71	0	0	0
B-OTU000088	0	0	0	0	0	0	0	0	0	0	0	0	0	0	0	0	0	0	0	40	54	52	80	87	86	0	23	16	24	57	34	39	0	0	0	0	0	0	0	0	0	0	0	0	0	0	55	33	26
B-OTU000089	0	0	0	0	1	0	3	0	1	0	0	0	0	1792	54	11	0	0	0	0	0	1	0	0	0	0	0	4	3	0	0	0	0	3	0	0	0	0	0	0	1	0	0	0	0	0	0	0	0
B-OTU000090	161	4	0	0	0	143	6	11	0	0	2	0	0	0	0	799	4	0	0	0	0	0	0	0	0	0	0	0	0	0	0	0	62	49	15	0	0	84	3	0	0	0	2	23	0	0	0	0	0
B-OTU000091	0	0	0	0	0	0	0	0	0	0	0	0	0	0	0	0	0	0	227	0	0	0	0	0	0	0	0	0	0	0	0	0	0	0	0	0	0	0	0	0	223	0	0	0	0	60	0	0	0
B-OTU000092	0	0	0	0	0	0	0	0	0	0	0	0	0	0	0	0	0	0	0	21	34	16	29	23	30	0	35	42	43	37	40	31	0	0	0	0	0	0	0	0	0	0	0	0	0	0	6	4	3
B-OTU000093	1598	0	0	0	0	0	2	8	0	0	0	33	0	0	0	0	0	0	0	0	0	0	0	0	0	0	0	0	0	0	0	0	0	0	0	0	0	0	0	0	0	0	1	0	0	0	0	0	0
B-OTU000094	0	0	0	0	0	0	0	0	0	0	0	0	0	0	0	0	0	0	0	16	8	10	19	24	29	0	40	26	35	69	51	65	0	0	0	0	0	0	0	0	0	0	0	0	0	0	28	23	24
B-OTU000095	0	2	55	0	0	0	0	0	0	0	0	6	10	0	0	0	0	2	97	0	0	0	0	0	0	75	0	0	0	0	0	0	0	0	10	11	26	0	0	0	58	56	0	0	9	70	0	0	0
B-OTU000096	0	0	0	99	217	0	0	0	0	0	0	0	0	184	252	0	0	1	0	0	0	0	0	0	0	0	0	0	0	0	0	0	0	0	0	0	0	0	0	0	0	0	0	0	0	0	0	0	1
B-OTU000097	0	0	55	3	1	0	0	0	0	0	1	0	242	0	1	0	2	5	3	0	0	0	0	0	0	183	0	0	0	0	0	0	0	1	0	0	32	0	0	0	0	4	0	0	8	0	0	0	0
B-OTU000098	0	0	29	1	2	0	2	1	0	0	1	2	9	1	0	75	1	3	0	0	0	0	0	0	0	0	0	0	0	0	0	0	1	0	3	0	0	5	0	1098	0	0	20	25	0	0	0	0	0
B-OTU000099	1	8	92	0	0	0	58	2	0	0	0	17	22	0	0	2	44	49	0	0	0	0	0	0	0	0	0	0	0	0	0	0	0	8	8	0	0	0	14	0	0	0	0	0	195	0	0	0	0
B-OTU000100	0	0	19	0	0	1	42	0	0	0	0	0	1	0	0	0	0	0	0	0	0	0	0	0	0	1	0	0	0	0	0	0	0	10	0	0	0	0	0	0	0	0	0	162	0	0	0	0	0
B-OTU000101	0	0	0	0	0	0	0	0	0	0	0	0	0	0	0	0	0	0	0	0	0	0	0	0	0	0	0	0	0	0	0	0	0	0	0	248	404	0	0	0	1	399	0	0	0	0	0	0	0
B-OTU000102	0	0	28	77	102	0	12	6	218	109	17	4	61	170	408	0	0	69	0	0	0	0	0	0	0	0	0	0	0	0	0	0	1	0	0	0	0	0	0	14	0	0	0	3	0	0	0	0	0
B-OTU000103	0	0	0	0	0	0	0	0	0	0	0	0	0	0	0	0	0	0	0	49	45	38	40	22	29	0	57	47	49	25	27	40	0	0	0	0	0	0	0	0	0	0	0	0	0	0	42	26	24
B-OTU000104	0	0	0	0	1	0	0	0	294	725	1	0	1	29	117	0	0	0	0	0	0	0	0	0	0	0	1	0	0	0	0	0	0	0	0	0	0	0	0	0	0	0	0	0	0	0	0	0	0
B-OTU000105	0	0	4	0	0	0	32	34	0	0	0	0	13	0	0	12	129	17	0	0	0	0	0	0	0	0	0	0	0	0	0	0	0	30	32	0	0	0	471	0	0	0	1	0	16	0	0	0	0
B-OTU000106	4	2	1	0	0	4	3	0	0	0	0	0	0	0	0	172	0	0	0	0	0	0	0	1	0	0	0	0	0	0	0	0	0	0	0	0	0	2	0	0	0	0	1	12	0	0	0	0	0
B-OTU000107	0	0	0	0	0	0	0	0	0	0	0	0	0	0	0	0	0	0	0	0	0	0	0	0	0	156	0	0	0	0	0	0	0	0	0	52	0	0	0	0	0	114	0	0	0	71	0	0	0
B-OTU000108	0	0	0	0	0	0	0	0	0	0	0	0	0	0	0	0	0	0	17	0	0	0	0	0	0	24	0	0	0	0	0	0	0	0	0	55	31	0	0	0	80	22	0	0	0	90	0	0	0
B-OTU000109	0	0	0	0	0	0	0	0	0	0	0	0	0	0	0	0	0	0	0	53	24	31	22	20	15	0	38	27	50	19	14	16	0	0	0	0	0	0	0	0	0	0	0	0	0	0	51	44	40
B-OTU000110	0	0	1	0	0	0	0	0	0	0	0	4	24	0	0	0	10	7	0	0	0	0	0	0	0	0	0	0	0	0	0	0	0	6	14	0	0	0	23	0	0	0	0	0	45	0	0	0	0
B-OTU000111	46	50	0	0	0	11	0	0	0	0	0	2	0	0	0	2	9	0	0	0	0	0	0	0	0	0	0	0	0	0	0	0	12	234	0	0	0	135	8	3	0	0	11	13	49	0	0	0	0
B-OTU000112	0	0	1	0	0	0	0	719	0	0	0	0	35	24	42	0	0	0	0	0	0	0	0	0	0	0	0	0	0	0	0	0	0	0	0	0	0	0	1	0	0	0	0	11	0	0	0	0	0
B-OTU000113	0	0	0	0	0	0	0	0	0	0	0	0	0	0	0	0	0	0	95	0	0	1	0	2	0	80	1	0	0	0	0	0	0	0	0	58	57	0	0	0	45	25	0	0	0	45	0	0	0
B-OTU000114	0	0	0	0	0	0	0	0	0	0	0	0	0	0	0	0	0	0	0	53	77	59	60	94	128	0	3	10	4	14	3	2	0	0	0	0	0	0	0	0	0	0	0	0	0	0	113	60	81
B-OTU000115	0	9	2	0	0	0	0	1	0	0	0	0	87	0	0	1	0	0	22	0	0	0	0	0	0	23	0	0	0	0	0	0	0	0	0	4	14	0	0	591	5	33	0	1	8	7	0	0	1
B-OTU000116	0	0	0	0	0	0	0	0	0	0	0	0	0	0	0	0	0	0	16	0	0	0	0	0	0	27	0	0	0	0	0	0	0	0	0	78	23	0	0	0	60	49	0	0	0	56	0	0	0
B-OTU000117	0	0	0	0	0	0	0	0	0	0	0	0	0	0	0	0	0	0	7	0	0	0	0	1	0	9	0	0	0	0	0	0	0	0	0	0	0	0	0	0	32	1	0	0	0	23	0	1	0
B-OTU000118	0	0	0	0	0	0	0	0	0	0	0	0	0	0	0	0	0	0	0	30	23	26	91	69	70	0	13	6	13	48	51	45	0	0	0	0	0	0	0	0	0	0	0	0	0	0	33	16	22
B-OTU000119	0	0	0	0	0	0	0	0	0	0	0	0	0	0	0	0	0	0	0	34	62	0	63	112	50	0	0	0	0	0	0	0	0	0	0	0	0	0	0	0	0	0	0	0	0	0	39	14	21
B-OTU000120	0	0	0	0	0	0	0	0	0	0	0	0	32	0	0	0	0	0	38	0	0	0	0	0	0	83	0	0	0	0	0	0	0	0	0	18	1	0	0	0	80	4	0	0	0	43	0	0	0
B-OTU000121	0	0	0	0	0	0	0	0	0	0	0	0	0	0	0	0	0	0	27	0	0	0	0	0	0	62	0	0	0	0	0	0	0	0	0	3	30	0	0	0	0	50	0	0	0	4	0	0	0
B-OTU000122	0	0	0	0	0	0	1	61	0	0	0	0	4	0	0	0	0	1644	0	0	0	1	0	0	0	0	0	0	0	0	0	0	0	0	0	0	0	0	0	0	0	0	0	0	0	0	0	0	0
B-OTU000123	0	0	0	0	0	0	0	0	0	0	0	0	3	1186	1385	0	0	0	0	0	0	0	0	0	0	0	0	0	0	0	0	1	0	0	0	0	0	0	0	0	0	0	0	0	0	0	0	0	0
B-OTU000124	0	0	0	0	0	0	1	247	0	0	0	125	3	0	0	1	60	177	0	0	0	0	0	0	0	0	0	0	0	0	0	0	0	3	49	0	0	0	18	0	0	0	0	0	27	0	0	0	0
B-OTU000125	0	0	0	0	0	0	0	0	0	0	0	0	0	0	0	0	0	0	32	0	0	0	0	0	0	22	0	0	0	0	0	0	0	0	0	29	86	0	0	0	45	77	0	0	0	58	0	0	0
B-OTU000126	0	0	0	0	0	0	0	0	0	0	0	0	0	0	0	0	0	0	0	17	27	13	12	13	12	0	30	30	20	30	25	28	0	0	0	0	0	0	0	0	0	0	0	0	0	0	5	4	6
B-OTU000127	0	0	27	0	0	0	2	0	0	0	0	105	66	0	0	0	1	24	0	0	0	0	0	0	0	0	0	0	0	0	0	0	0	0	124	0	0	0	0	0	0	0	0	1	15	0	0	0	0
B-OTU000128	0	0	57	0	0	0	0	209	0	0	0	6	11	0	0	0	1	1	0	0	0	0	0	0	0	0	0	0	0	0	0	0	0	0	8	0	0	0	0	0	0	0	0	15	19	0	0	0	0
B-OTU000129	0	0	0	0	0	0	0	0	0	0	0	0	0	0	0	0	0	0	9	0	0	0	0	0	0	51	0	0	0	0	0	0	0	0	0	39	55	0	0	0	42	77	0	0	0	50	0	0	0
B-OTU000130	0	0	0	0	0	0	0	0	0	0	0	0	0	0	0	0	0	0	0	0	0	0	0	0	0	0	0	0	0	0	0	0	0	0	0	0	0	0	0	0	0	0	1	0	0	0	0	1	0
B-OTU000131	0	0	24	0	0	0	71	3	0	0	1019	1	1	0	0	0	68	7	0	0	0	0	0	0	0	0	0	0	0	0	0	0	0	0	4	0	0	0	1	0	0	0	0	2	0	0	0	0	0
B-OTU000132	0	43	115	237	201	0	3	4	31	45	45	16	69	19	39	0	7	46	0	0	0	0	0	0	0	0	0	0	0	0	0	0	2	1	0	0	0	0	44	3	0	0	4	3	0	0	0	0	0
B-OTU000133	0	117	3	1	2	0	70	1	0	0	0	0	20	0	0	0	0	1	0	0	0	0	0	0	0	0	0	0	0	0	0	0	0	0	0	0	0	0	1	1	0	0	0	0	0	0	0	0	0
B-OTU000134	0	0	0	0	0	0	0	0	0	0	0	0	0	0	0	0	0	0	71	0	0	0	0	0	0	70	1	1	0	0	0	0	0	0	0	49	34	0	0	0	45	27	0	0	0	29	1	0	0
B-OTU000135	3	9	20	1	0	0	4	104	0	0	0	6	1	0	0	4	1	47	0	0	0	0	0	0	0	0	0	0	0	0	0	0	1	35	24	0	0	276	21	1	0	0	1	0	142	0	0	0	0
B-OTU000136	0	0	0	0	0	0	0	0	0	0	0	0	0	0	0	0	0	0	0	19	19	19	10	6	9	0	32	35	54	31	27	31	0	0	0	0	0	0	0	0	0	0	0	0	0	0	12	18	9
B-OTU000137	0	1	0	0	0	0	3	4	0	0	0	4	78	0	0	10	55	0	0	0	0	0	0	0	0	0	0	0	0	0	0	0	162	9	1	0	0	1	1	15	0	0	1	7	10	0	0	0	0
B-OTU000138	0	0	0	0	0	1	0	0	0	0	0	0	0	0	0	0	0	0	0	15	18	44	19	26	30	0	39	21	19	27	23	25	0	0	0	0	0	0	0	0	0	0	0	0	0	0	37	21	32
B-OTU000139	0	1	4	0	0	0	0	44	0	0	0	3	31	0	0	0	8	1	0	0	0	1	0	0	0	0	0	1	0	0	0	0	0	2	26	0	0	0	116	0	0	0	0	0	29	0	0	0	0
B-OTU000140	1	37	24	0	0	0	3	7	0	0	0	20	4	0	0	7	79	0	0	0	0	0	0	0	0	0	0	0	0	0	0	0	0	20	8	0	0	0	4	1	0	0	49	10	4	0	0	0	0
B-OTU000141	0	0	0	0	0	0	0	0	0	0	0	0	0	0	0	0	0	0	0	6	6	27	11	8	9	0	53	48	39	10	7	14	0	0	0	0	0	0	0	0	0	0	0	0	0	0	32	15	42
B-OTU000142	0	0	0	0	0	0	0	0	0	0	0	0	0	0	0	0	0	0	45	0	0	0	0	0	0	35	0	0	0	0	0	0	0	0	0	41	97	0	0	0	63	34	0	0	0	54	0	0	0
B-OTU000143	0	0	0	0	0	0	0	0	0	0	0	0	0	0	0	0	0	0	28	0	0	0	0	0	0	30	0	0	0	0	0	0	0	0	0	41	14	0	0	0	90	33	0	0	0	63	0	0	0
B-OTU000144	12	24	7	0	0	0	1	3	0	0	0	5	0	0	0	32	209	0	0	0	0	0	0	0	0	0	0	0	0	0	0	0	17	16	3	0	0	5	6	0	0	0	0	0	37	0	0	0	0
B-OTU000145	0	0	0	0	0	0	0	0	0	0	0	0	0	0	0	0	0	0	0	19	12	19	13	11	20	0	16	15	25	20	20	15	0	0	0	0	0	0	0	0	0	0	0	0	0	0	30	16	23
B-OTU000146	0	0	3	108	180	0	0	1	67	103	0	0	0	11	72	0	0	17	0	0	0	0	0	0	0	0	0	0	0	0	0	0	0	0	0	0	0	0	0	0	0	0	0	0	0	0	0	0	0
B-OTU000147	0	0	0	0	0	0	0	0	0	0	0	0	0	0	0	0	0	0	0	9	5	12	14	6	19	0	21	27	13	29	38	50	0	0	0	0	0	0	0	0	0	0	0	0	0	0	7	4	1
B-OTU000148	0	0	0	0	0	0	0	0	425	234	0	0	0	51	169	0	0	0	0	0	0	0	0	0	0	0	0	0	0	0	0	0	0	0	0	0	0	0	0	0	0	0	0	0	0	0	0	0	1
B-OTU000149	0	0	0	0	0	0	0	0	0	0	0	0	4	0	0	0	0	0	45	0	0	0	0	0	0	37	0	0	0	0	0	0	0	0	0	48	25	0	0	0	51	63	0	0	12	46	0	0	0
B-OTU000150	0	0	0	0	0	0	0	0	0	0	0	0	0	0	0	0	0	0	45	0	0	0	0	0	0	28	0	0	0	0	0	0	0	0	0	33	44	0	0	0	17	98	0	0	0	22	0	0	0
B-OTU000151	0	0	0	0	0	0	0	0	0	0	0	0	0	1	0	0	0	0	0	18	2	0	4	7	5	0	23	13	11	31	40	36	0	0	0	0	0	0	0	0	0	0	0	0	0	0	1	0	1
B-OTU000152	0	0	0	0	0	0	0	0	0	0	1765	0	0	0	0	0	0	0	0	0	0	0	0	0	0	0	0	0	0	0	0	0	0	0	0	0	0	0	0	0	0	0	0	0	0	0	2	0	0
B-OTU000153	0	0	0	0	0	0	0	0	0	0	0	0	0	0	0	0	0	0	44	0	0	0	0	0	0	44	0	0	0	0	0	0	0	0	0	32	31	0	0	0	19	83	0	0	0	47	0	0	0
B-OTU000154	0	0	23	0	0	0	0	12	0	0	1	0	37	0	0	0	1	7	0	0	0	0	0	0	0	1	0	0	0	0	0	0	0	0	8	0	0	0	1	0	0	0	4	0	2	0	0	0	0
B-OTU000155	0	0	0	0	0	0	0	0	0	0	0	0	0	0	0	0	0	0	0	8	2	2	16	9	5	0	8	9	4	1	4	8	0	0	0	0	0	0	0	0	0	0	0	0	0	0	10	32	24
B-OTU000156	117	14	0	0	0	0	13	7	0	0	0	1	1	0	0	297	3	0	0	0	0	0	0	0	0	0	0	0	0	0	0	0	43	2	2	0	0	6	1	3	0	0	14	7	1	0	0	0	0
B-OTU000157	0	0	9	1	0	0	0	12	0	0	0	2	6	0	0	0	0	14	0	0	0	0	0	1	0	0	0	0	0	0	0	0	0	0	35	0	0	0	0	0	0	0	0	0	0	0	0	0	0
B-OTU000158	0	0	0	0	0	0	0	0	0	0	0	0	0	0	0	0	0	0	0	34	35	46	68	86	70	0	32	22	26	44	40	39	0	0	0	0	0	0	0	0	0	0	0	0	0	0	34	15	17
B-OTU000159	0	0	0	0	0	0	0	0	0	0	0	0	0	0	0	0	0	0	0	11	2	16	61	31	59	0	6	8	1	6	30	5	0	0	0	0	0	0	0	0	0	0	0	0	0	0	143	168	256
B-OTU000160	0	0	0	0	0	0	0	0	0	0	0	0	0	0	0	0	0	0	0	9	6	13	17	17	15	0	19	7	25	22	16	33	0	0	0	0	0	0	0	0	0	0	0	0	0	0	13	18	12
B-OTU000161	0	0	0	0	0	0	0	0	0	0	0	0	0	0	0	0	0	0	0	28	26	40	7	5	5	0	51	45	55	14	12	18	0	0	0	0	0	0	0	0	0	0	0	0	0	0	21	41	30
B-OTU000162	0	0	0	0	0	0	0	0	0	0	0	0	0	0	0	0	0	0	76	0	0	0	0	0	0	8	0	0	0	0	0	0	0	0	0	2	40	0	0	0	945	86	0	0	0	0	0	0	0
B-OTU000163	0	0	0	0	0	0	0	0	0	0	0	0	0	0	0	0	0	0	27	0	0	0	0	0	0	8	0	0	0	0	0	0	0	0	0	58	20	0	0	0	42	10	0	0	0	152	0	0	0
B-OTU000164	10	1	0	0	0	0	2	23	0	2	0	1	11	1	1	2	0	0	0	0	0	0	0	0	0	0	0	0	0	0	0	0	0	0	4	0	0	0	2	4	0	0	5	55	1	0	0	0	0
B-OTU000165	0	0	0	0	0	0	0	0	0	0	0	0	0	0	0	0	0	0	0	6	3	11	18	7	30	0	6	3	6	15	11	11	0	0	0	0	0	0	0	0	0	0	0	0	0	0	4	10	5
B-OTU000166	0	0	0	0	0	0	0	0	0	0	0	0	0	0	0	0	0	0	47	0	0	0	0	0	0	33	0	0	0	0	0	0	0	0	0	45	37	0	0	0	23	36	0	0	0	45	0	0	0
B-OTU000167	0	0	12	241	320	6	4	0	117	25	69	0	22	5	16	0	0	0	0	0	0	0	0	0	0	0	0	0	0	0	0	0	0	0	0	0	0	0	0	0	0	0	10	30	0	0	0	0	0
B-OTU000168	0	0	0	0	0	0	0	0	0	0	0	0	0	0	0	0	0	0	0	3	5	4	23	33	33	0	9	8	4	8	9	13	0	0	0	0	0	0	0	0	0	0	0	0	0	0	26	11	10
B-OTU000169	0	0	2	12	13	0	0	0	5	6	0	2	4	126	340	0	1	9	0	0	0	0	0	0	0	0	0	0	0	0	0	0	0	1	1	0	0	0	0	0	0	0	0	0	18	0	0	0	0
B-OTU000170	0	0	49	8	4	0	1	1	2	2	0	9	0	6	1	4	5	1	0	0	0	0	0	0	0	0	0	0	0	0	0	0	6	1	2191	0	0	0	0	177	0	0	0	0	0	0	0	0	0
B-OTU000171	0	0	0	0	0	0	0	0	0	0	0	0	0	0	0	0	0	0	20	0	0	0	0	0	0	3	0	0	0	0	0	0	0	0	0	2	1	0	0	0	125	8	0	0	0	44	0	0	0
B-OTU000172	0	0	0	1	0	0	1	238	10	6	0	18	17	2	2	1	1	25	0	0	0	0	0	0	0	0	0	0	0	0	0	0	0	0	9	0	0	0	0	0	0	0	1	0	2	0	0	0	0
B-OTU000173	0	0	0	0	0	0	0	0	0	0	0	0	0	0	0	0	0	0	22	0	0	0	0	0	0	22	0	0	0	0	0	0	0	0	0	59	23	0	0	0	60	24	0	0	0	48	0	0	0
B-OTU000174	0	0	0	0	0	0	0	0	0	0	0	0	0	0	0	0	0	0	0	14	9	8	23	8	18	0	20	16	13	28	24	29	0	0	0	0	0	0	0	0	0	0	0	0	0	0	10	5	7
B-OTU000175	0	0	0	0	0	0	0	0	0	0	0	0	117	0	0	0	0	62	0	0	0	0	0	0	0	0	0	0	0	0	0	0	0	0	0	0	0	0	0	0	0	0	0	0	190	0	0	0	0
B-OTU000176	3	1	53	0	0	0	25	113	0	0	0	70	28	0	0	5	2	8	0	0	0	0	0	0	0	0	0	0	0	0	0	0	0	14	9	0	0	2	8	0	0	0	0	0	27	0	1	0	0
B-OTU000177	0	0	0	0	0	0	0	0	0	0	0	0	0	0	0	0	0	0	0	33	28	17	45	25	32	0	0	0	0	35	32	31	0	0	0	0	0	0	0	0	0	0	0	0	0	0	0	21	0
B-OTU000178	0	0	0	0	0	0	0	0	0	0	0	0	0	0	0	0	0	0	0	4	1	28	6	10	9	0	28	30	20	15	2	18	0	0	0	0	0	0	0	0	0	0	0	0	0	0	34	1	1
B-OTU000179	0	0	0	0	0	0	0	0	0	0	0	0	0	0	0	0	0	0	53	0	0	0	0	0	0	12	0	0	0	0	0	0	0	0	0	76	0	0	0	0	0	5	0	0	0	20	0	0	0
B-OTU000180	0	0	0	0	0	0	0	0	0	0	0	0	0	0	0	0	0	0	0	44	32	40	38	39	44	0	16	14	16	19	12	15	0	0	0	0	0	0	0	0	0	0	0	0	0	0	27	17	15
B-OTU000181	0	0	0	0	0	0	0	0	0	0	0	0	0	0	0	0	0	0	0	23	16	17	20	24	19	0	17	17	25	36	38	29	0	0	0	0	0	0	0	0	0	0	0	0	0	0	26	8	19
B-OTU000182	0	0	0	0	0	0	0	0	0	0	0	0	2	0	0	0	0	0	0	0	0	0	0	0	0	0	0	0	0	0	0	0	0	0	0	0	0	0	0	0	0	0	0	0	0	0	0	0	0
B-OTU000183	0	0	0	0	0	0	0	0	0	0	0	0	0	0	0	0	0	0	0	22	7	11	8	7	3	0	34	41	41	18	16	29	0	0	0	0	0	0	0	0	0	0	0	0	0	0	20	27	11
B-OTU000184	1	0	0	0	0	0	0	0	0	0	0	0	4	0	0	2	3	29	0	0	0	0	0	0	0	0	0	0	0	0	0	0	372	2	119	0	0	0	0	0	0	0	0	0	152	0	0	0	0
B-OTU000185	0	0	0	0	0	0	0	0	0	0	0	0	9	0	0	0	0	0	14	0	0	0	0	0	0	20	0	0	0	0	0	0	0	0	0	25	38	0	0	0	17	25	0	0	1	0	0	0	0
B-OTU000186	0	0	0	0	0	0	0	0	0	0	0	0	0	0	0	0	0	0	1	0	0	0	0	0	0	70	0	0	0	0	0	0	0	0	0	30	43	0	0	0	22	51	0	0	0	29	0	0	0
B-OTU000187	0	0	1	0	0	0	0	2	0	0	0	0	435	0	0	0	0	186	0	0	0	0	0	1	0	0	0	0	0	0	0	0	0	0	0	0	0	0	0	0	0	0	0	0	91	0	0	0	0
B-OTU000188	0	0	0	0	0	0	0	0	0	0	0	0	0	0	0	0	0	0	0	6	5	8	7	7	13	0	38	24	27	45	38	28	0	0	0	0	0	0	0	0	0	0	0	0	0	0	12	18	14
B-OTU000189	0	0	0	0	0	0	0	0	0	0	0	0	0	0	0	0	0	0	0	10	10	17	21	12	23	0	1	11	9	53	49	49	0	0	0	0	0	0	0	0	0	0	0	0	0	0	0	1	7
B-OTU000190	0	0	0	0	0	0	0	0	0	0	0	0	0	0	0	0	0	0	0	0	0	0	0	0	0	0	0	0	0	0	0	0	0	0	1	0	0	0	0	0	0	0	0	0	917	0	0	0	0
B-OTU000191	0	104	37	0	0	0	0	0	0	0	0	0	0	0	0	0	0	0	0	0	0	0	0	0	0	0	0	0	0	0	0	0	0	145	0	0	0	0	0	0	0	0	387	469	73	0	0	0	0
B-OTU000192	0	23	42	0	0	2	29	92	0	0	103	7	2	0	0	2	7	38	0	0	0	0	0	0	0	0	0	0	0	0	0	0	0	6	53	0	0	0	0	8	0	0	19	1	2	0	0	0	0
B-OTU000193	0	0	96	0	0	0	0	143	0	0	0	14	8	0	0	0	12	1	0	0	0	0	0	0	0	0	0	0	0	0	0	0	0	0	11	0	0	0	0	0	0	0	0	0	34	0	0	0	0
B-OTU000194	0	0	0	0	0	0	0	0	0	0	0	0	0	0	0	0	0	0	0	19	6	8	5	0	3	0	45	61	49	34	32	36	0	0	0	0	0	0	0	0	0	0	0	0	0	0	1	0	1
B-OTU000195	0	0	0	0	0	0	0	0	0	0	0	0	0	0	0	0	0	0	0	8	6	6	4	3	5	0	55	30	35	25	22	16	0	0	0	0	0	0	0	0	0	0	0	0	0	0	18	17	11
B-OTU000196	0	0	0	0	0	0	1	0	0	0	0	0	0	0	0	0	0	0	0	0	0	0	0	0	0	0	0	0	0	0	0	0	182	6	0	0	0	2	0	0	0	0	0	0	0	0	1	0	0
B-OTU000197	0	0	0	0	0	0	0	0	0	0	0	0	0	0	0	12	103	9	0	0	0	0	0	0	0	0	0	0	0	0	0	0	0	4	1	0	0	0	0	0	0	0	0	76	2	0	0	0	0
B-OTU000198	0	0	0	0	0	0	0	0	0	0	0	0	0	0	0	0	0	0	64	0	0	0	0	0	0	67	0	0	0	0	0	0	0	0	0	42	58	0	0	0	29	21	0	0	0	25	0	0	0
B-OTU000199	0	0	0	0	0	0	0	0	0	0	0	0	0	0	0	0	0	0	115	0	0	0	0	0	0	2	0	0	0	0	0	0	0	0	0	69	24	0	0	0	40	55	0	0	0	51	0	0	0
B-OTU000200	0	162	42	0	0	0	0	48	0	0	0	0	2	0	0	0	0	7	0	0	0	1	0	0	0	0	0	0	0	0	0	0	0	0	0	0	0	0	0	0	0	0	0	0	0	0	0	0	0
B-OTU000201	0	0	0	0	0	0	0	0	0	0	0	0	0	0	0	0	0	0	36	0	0	0	0	0	0	0	0	0	0	0	0	0	0	0	0	46	30	0	0	0	51	24	0	0	8	45	0	0	0
B-OTU000202	0	0	0	0	0	0	0	0	0	0	0	0	0	0	0	0	0	0	11	0	0	0	0	0	0	24	0	0	0	0	0	0	0	0	0	22	9	0	0	0	36	8	0	0	0	37	0	0	0
B-OTU000203	0	0	0	0	0	0	0	0	0	0	1	0	0	0	0	0	0	5	0	0	0	0	0	0	0	0	0	0	0	0	0	0	0	0	0	0	0	7	4	0	0	0	0	0	143	0	0	0	0
B-OTU000204	0	0	0	0	0	0	0	0	0	0	0	0	0	0	0	0	0	0	0	0	0	0	0	0	0	23	0	0	0	0	0	0	0	0	0	51	21	0	0	0	69	44	0	0	0	41	0	0	0
B-OTU000205	0	0	0	0	0	0	0	0	0	0	0	0	0	0	0	0	0	0	0	22	29	37	16	21	19	0	7	4	7	12	13	8	0	0	0	0	0	0	0	0	5	0	0	0	0	0	10	10	6
B-OTU000206	0	0	0	0	0	0	0	0	0	0	0	0	0	0	0	0	0	0	0	24	27	17	21	9	17	0	24	34	20	32	30	32	0	0	0	0	0	0	0	0	0	0	0	0	0	0	8	7	10
B-OTU000207	0	0	0	0	0	0	0	0	0	0	0	0	0	0	0	0	0	0	0	0	0	0	0	0	0	57	0	0	0	0	0	0	0	0	0	0	35	0	0	0	0	15	0	0	0	0	0	0	0
B-OTU000208	0	0	0	0	0	0	0	0	0	0	0	0	0	0	0	0	0	0	23	0	0	0	0	0	0	55	0	0	0	0	0	0	0	0	0	8	61	0	0	0	13	52	0	0	0	30	0	0	0
B-OTU000209	0	0	0	0	0	0	0	0	0	0	0	0	0	0	0	0	0	0	0	10	11	10	12	0	11	0	19	13	15	18	13	10	0	0	0	0	0	0	0	0	0	0	0	0	0	0	4	0	11
B-OTU000210	1	45	14	3	1	0	29	33	0	0	7	4	1	0	0	5	14	6	0	0	0	0	0	0	0	0	0	0	0	0	0	0	58	40	6	0	0	24	3	1	0	0	1	1	29	0	0	0	0
B-OTU000211	0	0	0	0	0	0	0	0	0	0	0	0	0	0	0	0	0	0	1	0	0	0	0	0	0	0	0	0	0	0	0	0	0	0	0	119	17	0	0	0	61	30	0	0	0	36	0	0	0
B-OTU000212	0	0	0	0	0	0	0	0	0	0	0	0	0	0	0	0	0	0	0	53	19	43	28	25	45	0	1	1	1	0	1	1	0	0	0	0	0	0	0	0	0	0	0	0	0	0	15	67	188
B-OTU000213	0	0	1	0	0	0	0	0	0	0	0	0	0	0	0	0	0	0	0	11	3	5	13	7	15	0	10	13	24	31	24	38	0	0	0	0	0	0	0	0	0	0	0	0	0	0	18	9	3
B-OTU000214	0	0	0	0	0	0	0	0	0	0	0	2	131	0	0	0	0	0	0	0	0	0	0	0	0	0	0	0	0	0	0	0	0	0	121	0	0	0	0	0	0	0	0	0	0	0	0	0	0
B-OTU000215	0	0	0	0	0	0	0	0	0	0	0	0	0	0	0	0	0	0	0	51	33	37	59	54	32	0	9	10	9	6	9	4	0	0	0	0	0	0	0	0	0	0	0	0	0	0	26	20	23
B-OTU000216	0	0	0	0	0	0	0	0	0	0	0	0	0	0	0	0	0	0	23	0	0	0	0	0	0	55	0	0	0	0	0	0	0	0	0	57	38	0	0	0	18	55	0	0	0	45	0	0	0
B-OTU000217	0	0	1	31	9	0	0	0	270	145	0	0	27	314	270	0	0	0	0	0	0	0	0	0	0	0	0	0	0	0	0	0	0	0	0	0	0	0	0	0	0	0	0	0	0	0	0	0	0
B-OTU000218	0	13	22	0	0	0	3	69	0	0	7	25	16	0	0	7	19	15	0	0	0	0	0	0	0	0	0	0	0	0	0	0	0	2	9	0	0	0	2	0	0	0	0	4	27	0	0	0	0
B-OTU000219	0	0	9	0	0	0	5	1	0	0	0	5	9	0	0	0	6	24	0	0	0	0	0	0	0	0	0	0	0	0	0	0	0	0	0	0	0	0	0	0	5	0	0	0	0	0	0	0	0
B-OTU000220	0	0	0	0	0	0	0	0	0	0	0	0	0	0	0	0	0	0	73	0	0	0	0	0	0	30	0	0	0	0	0	0	0	0	0	84	29	0	0	0	5	90	0	0	0	2	0	0	0
B-OTU000221	0	0	2	359	444	0	0	0	137	101	0	0	0	29	33	0	0	4	0	0	0	0	0	0	0	0	0	0	0	0	0	0	0	0	0	0	0	0	0	0	0	0	0	0	0	0	0	0	0
B-OTU000222	0	0	0	0	0	0	0	0	0	0	0	0	0	0	0	0	0	0	0	6	2	5	4	3	5	0	14	14	23	14	8	11	0	0	0	0	0	0	0	0	0	0	0	0	1	0	1	0	3
B-OTU000223	0	0	0	0	0	0	0	0	0	0	0	0	0	0	0	0	0	0	14	0	0	0	0	0	0	7	0	0	0	0	0	0	0	0	0	18	16	0	0	0	52	1	0	0	0	86	0	0	0
B-OTU000224	0	0	0	0	0	0	0	0	0	0	0	0	0	0	0	0	0	0	25	0	0	0	0	0	0	15	0	0	0	0	0	0	0	0	0	25	39	0	0	0	54	15	0	0	0	14	0	0	0
B-OTU000225	0	0	0	0	0	0	0	0	0	0	0	0	0	0	0	0	0	0	75	0	0	0	0	0	0	0	0	0	0	0	0	0	0	0	0	7	20	0	0	0	7	109	0	0	0	6	0	0	0
B-OTU000226	0	0	0	0	0	0	0	0	0	0	0	0	0	0	0	0	0	0	0	1	1	0	23	0	1	0	48	0	52	24	16	28	0	0	0	0	0	0	0	0	0	0	0	0	0	0	4	2	5
B-OTU000227	0	0	0	0	0	0	0	0	0	0	0	0	0	0	0	0	0	0	0	0	0	0	0	0	0	0	0	0	0	0	0	0	0	0	0	68	1	0	0	0	2	0	0	0	0	0	0	0	0
B-OTU000228	0	0	0	0	0	0	0	0	0	0	0	0	0	0	0	0	0	0	0	3	0	4	0	4	0	0	28	25	14	19	18	13	0	0	0	0	0	0	0	0	0	0	0	0	0	0	8	4	5
B-OTU000229	0	0	0	0	0	0	0	0	0	0	0	0	0	0	0	0	0	0	0	6	8	5	10	5	10	0	16	6	11	30	28	21	0	0	0	0	0	0	0	0	0	0	0	0	0	0	7	4	2
B-OTU000230	0	0	0	0	0	0	0	0	0	0	0	0	0	0	0	0	0	0	0	1	0	0	0	0	1	0	19	9	13	16	17	16	0	0	0	0	0	0	0	0	0	0	0	0	0	0	0	0	0
B-OTU000231	0	0	0	0	0	0	0	0	0	0	0	0	0	0	0	0	0	0	35	0	0	0	0	0	0	43	0	0	0	0	0	0	0	0	0	1	6	0	0	1	8	36	0	0	0	71	0	0	0
B-OTU000232	0	0	0	0	0	0	0	0	0	0	0	0	0	0	0	0	0	0	1	0	0	0	0	0	0	4	0	0	0	0	0	0	0	0	0	46	29	0	0	0	20	24	0	0	0	36	0	0	0
B-OTU000233	0	0	0	0	0	0	0	0	0	0	0	0	0	0	0	0	0	0	0	4	3	5	6	8	6	0	6	4	7	15	8	14	0	0	0	0	0	0	0	0	0	0	0	0	0	0	38	31	23
B-OTU000234	0	0	153	0	0	0	1	5	0	0	0	2	3	0	0	0	48	1	0	0	0	0	0	0	0	0	0	0	0	0	0	0	0	0	80	0	0	0	2	0	0	0	0	7	7	0	0	0	0
B-OTU000235	0	0	0	0	0	0	0	0	0	0	0	0	3	712	425	0	0	0	0	0	0	0	0	0	0	0	0	0	0	0	0	0	0	0	0	0	0	0	0	0	0	0	0	0	0	0	0	0	0
B-OTU000236	0	0	0	0	0	0	0	0	0	0	0	0	0	0	0	0	0	0	0	0	2	0	0	47	31	0	0	0	0	0	0	1	0	0	0	0	0	0	0	0	0	0	0	0	0	0	18	5	13
B-OTU000237	0	0	0	0	0	0	0	0	0	0	0	0	0	0	0	0	0	0	0	20	4	11	14	0	7	0	16	26	9	9	9	8	0	0	0	0	0	0	0	0	0	0	0	0	0	0	24	89	29
B-OTU000238	0	0	0	0	0	0	0	0	0	0	0	0	0	0	0	0	0	0	0	4	2	9	2	3	6	0	25	39	24	18	22	38	0	0	0	0	0	0	0	0	0	0	0	0	0	0	21	34	31
B-OTU000239	0	0	0	0	0	0	0	0	0	0	0	0	0	0	0	0	0	0	0	0	0	1	0	0	0	0	0	0	0	0	0	0	0	0	0	0	51	0	0	0	52	88	0	0	0	0	0	0	0
B-OTU000240	0	0	0	10	8	0	0	0	0	0	0	0	0	0	0	0	0	0	0	0	0	0	0	0	0	0	0	1	0	0	0	0	0	0	0	0	0	0	0	0	0	0	0	0	0	0	0	0	0
B-OTU000241	0	0	0	0	0	0	0	0	0	0	0	0	0	0	0	0	0	0	0	25	21	12	30	17	15	0	10	8	7	10	15	11	0	0	0	0	0	0	0	0	0	0	0	0	0	0	11	6	11
B-OTU000242	0	0	0	0	0	0	0	0	0	0	0	0	0	0	0	0	0	0	0	0	0	0	0	0	0	0	24	28	35	31	26	25	0	0	0	0	0	0	0	0	0	0	0	0	0	0	0	0	0
B-OTU000244	0	0	0	0	0	1	0	0	0	0	0	0	0	0	0	0	0	0	0	23	14	10	14	12	15	1	18	16	15	29	32	28	0	0	0	0	0	0	0	0	0	0	0	0	0	0	1	2	3
B-OTU000245	0	0	0	0	0	0	0	0	0	0	0	0	0	0	0	0	0	0	0	3	1	1	0	0	1	0	21	18	22	12	14	14	0	0	0	0	0	0	0	0	0	0	0	0	0	0	1	1	0
B-OTU000246	1	0	0	0	0	121	0	0	0	0	240	0	0	0	0	0	0	0	0	0	0	0	0	1	0	0	0	0	0	0	0	0	7	1	0	0	0	0	0	43	0	0	3	1	0	0	0	0	0
B-OTU000247	0	0	0	0	0	0	0	0	0	0	0	0	0	0	0	0	0	0	84	0	0	0	0	0	0	13	0	0	0	0	0	0	0	0	0	20	1	0	0	0	46	0	0	0	0	22	0	0	0
B-OTU000248	0	0	0	0	0	0	0	0	0	0	0	0	0	0	0	0	0	0	1	0	0	0	0	1	0	25	0	0	0	0	0	0	0	0	0	3	20	0	0	0	0	33	0	0	0	18	0	0	0
B-OTU000249	0	0	0	0	0	0	0	12	164	110	0	0	15	15	14	0	0	8	0	1	0	0	0	0	0	0	0	0	0	0	0	0	0	0	3	0	0	0	0	0	0	0	0	0	0	0	0	0	0
B-OTU000250	0	0	16	0	0	0	0	44	0	0	0	54	132	0	0	0	1	155	0	0	0	0	0	0	0	0	0	0	0	0	0	0	0	0	28	0	0	0	0	0	0	0	0	0	28	0	0	0	0
B-OTU000251	0	0	0	0	0	0	0	0	0	0	0	0	0	0	0	0	0	0	0	60	52	26	36	20	21	0	15	11	15	17	13	11	0	0	0	0	0	0	0	0	0	0	0	0	0	0	23	25	24
B-OTU000252	7	25	33	8	17	1	0	1	0	10	6	0	0	1	0	42	0	3	0	0	0	0	0	0	1	0	0	0	0	0	0	0	9	1	0	0	0	4	0	152	0	0	0	102	0	0	0	0	0
B-OTU000253	0	0	0	0	0	0	0	0	0	0	0	0	115	0	0	0	0	0	0	0	0	0	0	0	0	0	0	0	0	0	0	0	0	0	0	0	0	0	0	0	0	0	0	1	0	0	0	0	0
B-OTU000254	0	0	0	0	0	0	0	0	0	0	0	0	0	0	0	0	0	0	0	13	17	8	8	8	7	0	6	6	7	7	7	5	0	0	0	0	0	0	0	0	0	0	0	0	0	0	9	2	6
B-OTU000255	0	0	0	0	0	0	0	0	0	0	0	0	0	0	0	0	0	0	16	0	0	0	0	0	0	17	0	0	0	0	0	0	0	0	0	26	18	0	0	0	49	23	0	0	0	65	0	0	0
B-OTU000256	0	0	0	0	0	0	0	0	0	0	0	0	0	0	0	0	0	0	0	1	1	4	9	1	17	0	11	1	1	4	14	10	0	0	0	0	0	0	0	0	0	0	0	0	0	0	26	10	2
B-OTU000257	0	0	0	0	0	0	0	0	0	0	0	0	0	0	0	0	0	0	0	5	10	5	2	7	3	0	27	16	25	11	6	6	0	0	0	0	0	0	0	0	0	0	0	0	0	0	21	8	16
B-OTU000258	0	0	0	0	0	0	0	0	0	0	0	0	0	0	0	0	0	0	0	95	110	18	108	68	36	0	5	5	3	13	9	7	0	0	0	0	0	0	0	0	0	0	0	0	0	0	17	0	19
B-OTU000259	0	0	1	1	0	0	5	0	1	1	0	153	39	1	1	0	0	11	0	0	0	0	0	0	0	4	0	0	0	0	0	0	0	7	2	0	2	0	0	0	0	0	0	0	0	0	0	0	0
B-OTU000260	0	0	0	0	0	0	0	0	0	0	0	0	0	0	0	0	0	0	0	0	0	0	0	0	0	38	0	0	0	0	0	0	0	0	0	37	35	0	0	0	35	41	0	0	0	24	0	0	0
B-OTU000261	0	0	0	0	0	0	0	0	0	0	0	0	0	0	0	0	0	0	40	0	0	0	0	0	0	16	0	0	0	0	0	0	0	0	0	22	28	0	0	0	29	6	0	0	0	51	0	0	0
B-OTU000262	0	0	0	0	0	0	0	0	0	0	0	0	0	0	0	0	0	0	0	24	25	17	19	17	24	0	7	10	7	7	10	17	0	0	0	0	0	0	0	0	0	0	0	0	0	0	21	14	16
B-OTU000263	0	0	1	4	2	0	0	0	0	0	0	0	1	0	0	4	1	8	0	0	0	0	0	0	0	0	0	0	0	0	0	0	307	0	0	0	0	12	0	1	0	0	0	0	7	0	0	0	0
B-OTU000264	1	0	3	0	0	0	25	0	0	0	0	0	23	0	0	0	0	8	0	0	0	0	0	0	0	0	0	0	0	0	0	0	0	2	34	0	0	2	0	0	0	0	0	0	1	0	0	0	0
B-OTU000265	0	0	0	0	0	0	0	0	0	0	0	0	0	0	0	0	0	0	0	19	33	11	48	30	30	0	5	3	3	6	4	7	0	0	0	0	0	0	0	0	0	0	0	0	0	0	18	11	23
B-OTU000266	2	9	68	0	0	1	17	1	0	0	0	1	26	0	0	1	4	1	0	0	0	1	0	0	0	0	0	0	0	0	0	0	0	19	20	0	0	1	18	0	0	0	2	85	8	0	0	0	0
B-OTU000267	0	0	0	0	0	0	0	0	0	0	0	0	0	0	0	0	0	0	0	80	80	49	103	84	54	0	0	0	0	0	0	0	0	0	0	0	0	0	0	0	0	0	0	0	0	0	44	20	34
B-OTU000268	0	0	0	0	0	0	0	0	0	0	0	0	0	0	0	0	0	0	0	20	8	21	17	3	17	0	16	26	22	10	12	12	0	0	0	0	0	0	0	0	0	0	0	0	0	0	8	9	12
B-OTU000269	0	0	0	0	0	0	0	0	0	0	0	0	0	0	0	0	0	0	11	0	0	0	0	0	0	56	0	0	0	0	0	0	0	0	0	28	54	0	0	0	18	38	0	0	0	18	0	0	0
B-OTU000270	0	0	0	0	0	0	0	0	0	0	0	0	0	0	0	0	0	0	0	7	10	2	4	9	5	0	10	7	7	17	14	12	0	0	0	0	0	0	0	0	0	0	0	0	0	0	7	4	8
B-OTU000271	0	0	0	0	0	0	0	0	0	0	0	0	0	0	0	0	0	0	53	0	0	0	0	0	0	35	0	0	0	0	0	0	0	0	0	10	84	0	0	0	6	38	0	0	0	25	0	0	0
B-OTU000272	0	0	0	0	0	0	0	0	0	0	0	0	0	0	0	0	0	0	15	0	0	0	0	0	0	0	0	0	0	0	0	0	0	0	0	19	0	0	0	0	92	0	0	0	0	44	0	0	0
B-OTU000273	0	0	0	0	0	0	0	0	0	0	0	0	0	0	0	0	0	0	0	3	9	7	11	7	12	0	9	4	7	15	12	16	0	0	0	0	0	0	0	0	0	0	0	0	0	0	5	7	3
B-OTU000274	0	0	0	0	0	0	0	0	0	0	0	0	0	0	0	0	0	0	22	0	0	0	0	0	0	17	0	0	0	0	0	0	0	0	0	14	31	0	0	0	10	14	0	0	0	27	0	0	0
B-OTU000275	0	0	0	8	112	0	0	0	41	316	0	1	0	20	127	0	0	0	3	0	0	0	0	0	0	2	0	0	0	0	0	0	0	0	0	1	2	0	0	0	1	1	0	0	0	0	0	0	0
B-OTU000276	0	0	0	0	0	0	0	0	0	0	0	0	0	0	0	0	0	0	11	0	0	0	0	0	0	0	0	0	0	0	0	0	0	0	0	34	20	0	0	0	31	17	0	0	0	22	0	0	0
B-OTU000277	0	0	0	158	231	0	0	0	68	77	0	0	1	78	292	0	0	1	0	0	0	0	0	0	0	0	1	1	1	0	5	0	0	0	0	0	0	0	0	0	0	0	0	0	0	0	0	0	0
B-OTU000278	0	0	0	0	0	0	0	0	0	0	0	0	0	0	0	0	0	0	11	0	0	0	0	0	0	8	0	0	0	0	0	0	0	0	0	19	29	0	0	0	10	45	0	0	0	59	0	0	0
B-OTU000279	0	0	0	0	0	0	0	0	0	0	0	0	0	0	0	0	0	0	0	31	48	36	7	7	12	0	13	13	17	4	4	2	0	0	0	0	0	0	0	0	0	0	0	0	0	0	30	16	23
B-OTU000280	0	14	22	0	0	0	60	103	0	0	0	31	0	0	0	1	8	4	0	0	0	1	0	0	0	0	0	0	0	0	0	0	0	0	41	0	0	0	8	0	0	0	0	0	7	0	0	0	0
B-OTU000281	3	5	15	1	0	0	9	45	0	0	0	19	4	1	0	1	7	12	0	0	0	0	0	1	0	0	0	0	0	0	0	0	6	5	8	0	0	4	17	0	0	0	0	0	76	0	0	0	0
B-OTU000282	1	1	2	0	0	0	14	11	0	0	0	0	0	0	0	5	13	0	0	0	0	0	0	0	0	0	0	0	0	0	0	0	62	40	2	0	0	0	0	0	0	0	0	0	54	0	0	0	0
B-OTU000283	0	0	0	0	0	0	0	0	0	0	0	0	0	0	0	0	0	0	0	11	21	16	12	11	14	0	22	14	14	19	19	20	0	0	0	0	0	0	0	0	0	0	0	0	0	0	12	3	5
B-OTU000284	0	0	0	0	0	0	0	0	0	0	0	0	0	0	0	0	0	0	106	0	0	0	0	0	0	115	0	0	0	0	0	0	0	0	0	0	24	0	0	0	0	45	0	0	0	0	0	0	0
B-OTU000285	0	0	0	0	0	0	0	0	0	0	0	0	0	0	0	0	0	0	0	9	11	10	13	21	18	0	9	4	6	14	15	15	0	0	0	0	0	0	0	0	0	0	0	0	0	0	3	8	4
B-OTU000286	0	0	0	0	0	0	0	0	0	0	0	0	0	0	0	0	0	0	7	0	0	0	0	0	0	16	0	0	0	0	0	0	0	0	0	17	15	0	0	0	22	24	0	0	0	8	0	0	0
B-OTU000287	0	0	0	0	0	0	0	0	0	0	0	0	0	0	0	0	0	0	17	0	0	0	0	0	0	139	0	0	0	0	0	0	0	0	0	0	44	0	0	0	0	17	0	0	0	0	0	0	0
B-OTU000288	0	0	0	0	0	0	0	0	0	0	0	0	0	0	0	0	0	0	0	17	19	22	20	28	22	0	8	9	8	10	9	10	0	0	0	0	0	0	0	0	1	0	0	0	0	0	27	13	16
B-OTU000289	0	0	0	0	0	0	0	0	0	0	0	0	0	0	0	0	0	0	63	0	0	0	0	0	0	1	0	0	0	0	0	0	0	0	0	74	0	0	0	0	17	0	0	0	0	69	0	0	0
B-OTU000290	0	0	0	0	0	0	0	1	72	69	0	1	0	112	75	0	0	3	0	0	0	0	0	0	0	0	0	0	0	0	0	0	0	0	0	0	0	0	0	13	0	0	0	0	0	0	0	0	0
B-OTU000291	0	0	0	0	0	0	0	0	0	0	0	0	0	0	0	0	0	0	0	34	51	0	0	50	39	0	0	0	0	0	0	0	0	0	0	0	0	0	0	0	0	0	0	0	0	0	35	35	36
B-OTU000292	0	0	0	0	0	0	0	0	0	0	0	0	0	0	0	0	0	0	0	12	8	11	10	13	10	0	2	3	3	10	9	12	0	0	0	0	0	0	0	0	0	0	0	0	0	0	17	12	10
B-OTU000293	0	0	0	0	0	0	0	0	0	0	0	0	0	0	0	0	0	0	19	0	0	0	0	0	0	14	0	0	0	0	0	0	0	0	0	44	22	0	0	0	20	14	0	0	0	55	0	0	0
B-OTU000294	0	0	227	0	0	0	0	0	0	0	0	16	82	1	1	0	1	4	0	0	0	0	0	0	0	0	0	0	0	0	0	0	0	0	7	0	0	0	0	0	0	0	0	0	0	0	0	1	0
B-OTU000295	0	0	0	0	0	0	0	6	0	0	0	0	25	0	0	0	156	3	0	0	0	0	0	0	0	0	0	0	0	0	0	0	0	0	35	0	0	0	14	0	0	0	0	0	13	0	0	0	0
B-OTU000296	0	0	0	0	0	0	0	0	0	0	0	0	0	0	0	0	0	0	47	0	0	0	0	0	0	1	0	0	0	0	0	0	0	0	0	0	136	0	0	0	47	2	0	0	0	0	0	0	0
B-OTU000297	9	4	0	0	0	619	0	0	0	0	0	1	2	0	0	1	0	0	0	0	0	0	0	0	0	0	0	0	0	0	0	0	0	1	0	0	0	4	0	304	0	0	0	0	0	0	0	0	0
B-OTU000298	0	0	0	0	0	0	0	0	0	0	0	0	0	0	0	0	0	0	0	0	0	0	0	0	0	0	0	0	0	0	0	0	0	0	0	6	5	0	0	0	1	17	0	0	0	2	0	0	0
B-OTU000299	0	0	0	0	0	0	0	0	0	0	0	0	0	0	0	0	0	0	57	0	0	0	0	0	0	6	0	0	0	0	0	0	0	0	0	46	25	0	0	0	104	23	0	0	0	29	0	0	0
B-OTU000300	0	0	0	0	0	0	0	0	0	0	0	0	0	0	0	0	0	0	0	3	6	9	4	0	7	0	24	12	4	26	17	22	0	0	0	0	0	0	0	0	0	0	0	0	0	0	4	2	3
B-OTU000301	0	0	0	0	0	0	0	0	0	0	0	0	0	0	0	0	0	0	0	10	10	7	15	29	22	0	8	6	5	22	22	18	0	0	0	0	0	0	0	0	0	0	0	0	0	0	8	4	3
B-OTU000302	0	0	38	0	0	0	0	2	0	0	0	70	27	0	0	0	11	17	0	0	0	0	0	0	0	1	0	0	0	0	0	0	0	1	16	0	2	0	0	0	0	0	1	0	10	0	0	0	0
B-OTU000303	0	0	48	0	0	0	0	0	0	0	0	0	57	0	0	0	14	1	2	3	4	3	2	3	1	9	5	9	5	7	6	1	0	0	13	0	0	0	11	0	0	13	0	0	3	0	0	1	1
B-OTU000304	0	0	27	0	0	0	0	17	0	0	0	0	60	0	0	0	0	4	0	0	0	0	0	0	0	0	0	0	0	0	0	0	0	0	0	0	0	0	0	0	0	0	0	0	0	0	0	0	0
B-OTU000305	0	0	0	0	0	0	0	0	0	0	0	0	0	0	0	0	0	0	0	7	9	5	30	9	5	0	13	5	9	34	20	15	0	0	0	0	0	0	0	0	0	0	0	0	0	0	7	5	9
B-OTU000306	0	0	0	0	0	0	0	0	0	0	0	0	0	0	0	0	0	0	36	0	0	0	0	0	0	21	0	0	0	0	0	0	0	0	0	39	20	0	0	0	9	10	0	0	0	36	0	0	0
B-OTU000307	0	0	0	0	0	0	0	0	0	0	0	0	0	0	0	0	0	0	0	83	87	55	0	78	76	0	1	53	1	0	1	0	0	0	0	0	0	0	0	0	0	0	0	0	0	0	0	1	0
B-OTU000308	0	0	0	0	0	0	0	0	0	0	0	0	0	0	0	0	0	0	40	0	0	0	0	0	0	8	0	0	0	0	0	0	0	0	0	43	11	0	0	0	27	7	0	0	0	22	0	0	0
B-OTU000309	0	0	0	0	0	0	0	0	0	0	0	0	0	0	0	0	0	0	0	2	3	3	3	3	4	0	11	12	9	12	16	18	0	0	0	0	0	0	0	0	0	0	0	0	0	0	1	0	1
B-OTU000310	0	0	0	0	0	0	11	0	0	0	0	156	0	0	0	0	5	0	2	0	0	0	0	0	0	0	0	0	0	0	0	0	0	0	1	0	0	0	0	0	2	0	0	0	0	0	0	0	0
B-OTU000311	0	0	0	0	0	0	0	0	0	0	0	0	0	0	0	0	0	0	0	2	2	0	1	7	4	0	20	16	18	12	13	15	0	0	0	0	0	0	0	0	0	0	0	0	0	0	17	6	6
B-OTU000312	0	0	0	0	0	0	0	0	0	0	0	0	0	0	0	0	0	0	0	11	14	19	21	19	22	0	11	7	6	16	17	20	0	0	0	0	0	0	0	0	0	0	0	0	0	0	13	5	11
B-OTU000313	0	0	0	0	0	0	0	0	0	0	0	0	0	0	0	0	0	0	0	17	6	11	14	7	21	0	21	14	11	8	14	17	0	0	0	0	0	0	0	0	0	0	0	0	0	0	5	4	2
B-OTU000314	0	0	0	0	0	0	0	0	0	0	0	0	0	0	0	0	0	0	0	9	14	10	6	0	13	0	23	16	20	13	15	6	0	0	0	0	0	0	0	0	0	0	0	0	0	0	15	6	7
B-OTU000315	0	0	0	0	0	0	0	0	0	0	0	0	0	0	0	0	0	0	0	14	20	7	23	17	23	0	6	3	5	14	15	16	0	0	0	0	0	0	0	0	0	0	0	0	0	0	12	2	9
B-OTU000316	0	0	0	0	0	0	0	0	0	0	0	0	0	0	0	0	0	0	0	0	0	0	0	0	0	0	10	9	11	13	1	9	0	0	0	0	0	0	0	0	0	0	0	0	0	0	0	0	0
B-OTU000317	0	0	0	0	0	0	0	0	0	0	0	0	0	0	0	0	0	0	2	44	2	2	19	0	15	0	2	52	52	1	0	0	0	0	0	0	0	0	0	0	1	4	0	0	0	0	2	14	6
B-OTU000318	0	0	0	0	0	0	0	0	0	0	0	0	0	0	0	0	0	0	0	3	4	4	3	6	4	0	14	17	11	14	19	10	0	0	0	0	0	0	0	0	0	0	0	0	0	0	2	1	0
B-OTU000319	2	51	1	0	0	0	0	1	0	0	1	22	0	0	0	0	7	37	0	0	0	0	0	0	0	0	0	0	0	0	0	0	1	0	0	0	0	71	0	0	0	0	0	0	1	0	0	0	0
B-OTU000320	0	0	0	0	0	0	0	0	0	0	0	0	0	0	0	0	0	0	19	0	0	0	0	0	0	1	0	0	0	0	0	0	0	0	0	21	7	0	0	0	38	1	0	0	0	49	0	0	0
B-OTU000321	0	0	0	0	0	0	0	0	0	0	0	0	0	0	0	0	0	0	0	1	2	17	4	0	20	0	17	12	1	19	22	0	0	0	0	0	0	0	0	0	0	0	0	0	0	0	3	15	11
B-OTU000322	20	8	3	3	17	0	0	3	1	5	0	0	20	3	2	0	0	3	0	0	0	0	0	0	0	0	0	0	0	0	0	0	0	3	19	0	0	5	0	2	0	0	0	3	0	0	0	0	0
B-OTU000323	0	0	1	0	0	0	62	11	0	0	0	107	2	0	0	9	38	0	0	0	0	0	0	0	0	0	0	0	0	0	0	0	0	0	82	0	0	0	0	0	0	0	0	0	15	0	0	0	0
B-OTU000324	0	0	1	0	0	0	0	0	0	0	0	0	0	0	0	0	0	0	0	0	0	0	0	0	0	0	41	26	28	0	0	0	0	0	0	0	0	0	0	0	0	0	0	0	0	0	34	0	31
B-OTU000325	0	0	0	0	0	0	0	0	0	0	0	0	0	0	0	0	0	0	36	1	0	0	0	0	0	39	0	0	0	0	0	0	0	0	0	5	5	0	0	0	12	14	0	0	0	38	0	0	0
B-OTU000326	0	0	0	0	0	0	0	0	0	0	0	0	0	0	0	0	0	0	15	0	0	0	0	0	0	6	0	0	0	0	0	0	0	0	0	54	10	0	0	0	23	10	0	0	0	25	0	0	0
B-OTU000327	0	0	0	0	0	0	0	0	0	0	0	1	1	0	1	0	1	0	0	25	23	1	24	24	23	0	4	13	9	0	1	1	1	0	1	0	0	0	0	0	0	0	0	0	1	0	5	1	6
B-OTU000328	0	0	0	2	8	0	0	0	0	0	0	0	0	8	23	0	0	0	0	12	11	4	18	22	16	0	1	5	5	11	8	12	0	0	0	0	0	0	0	0	0	0	0	0	0	0	17	8	11
B-OTU000329	0	0	0	0	0	0	0	0	0	0	0	0	0	0	0	0	0	0	0	9	16	8	4	1	8	0	8	7	10	5	4	4	0	0	0	0	0	0	0	0	0	0	0	0	0	0	11	4	11
B-OTU000330	0	0	0	0	0	0	0	0	0	0	0	0	0	0	0	0	0	0	0	23	20	16	33	21	25	0	4	4	4	11	10	11	0	0	0	0	0	0	0	0	0	0	0	0	0	0	10	16	14
B-OTU000331	0	0	0	6	12	0	0	0	0	0	0	0	0	0	0	0	0	0	0	0	0	0	0	0	0	0	0	0	0	0	0	1	0	0	0	0	0	0	0	0	0	0	0	0	0	0	0	0	0
B-OTU000332	2	3	0	0	0	0	5	64	0	0	0	9	11	0	0	2	10	19	0	0	0	0	0	0	0	0	0	0	0	0	0	0	0	23	6	0	0	0	1	0	0	0	0	0	28	0	0	0	0
B-OTU000333	0	0	0	0	0	0	0	0	0	0	0	0	0	0	0	0	0	0	0	19	9	11	30	11	11	0	6	5	7	13	15	18	0	0	0	0	0	0	0	0	0	0	0	0	0	0	26	23	28
B-OTU000334	0	0	0	0	0	0	0	0	0	0	0	0	0	0	0	0	0	0	0	15	9	1	11	7	8	0	13	22	18	5	8	14	0	0	0	0	0	0	0	0	0	0	0	0	0	0	7	2	9
B-OTU000335	0	0	0	0	0	0	0	0	0	0	0	0	0	0	0	0	0	0	0	21	19	14	11	15	15	0	12	7	13	13	15	15	0	0	0	0	0	0	0	0	0	0	0	0	0	0	5	6	5
B-OTU000336	0	14	10	0	0	0	0	8	0	0	0	33	1	0	0	0	0	81	0	0	0	0	0	0	0	0	0	0	0	0	0	0	0	11	13	0	0	0	0	0	0	0	0	0	14	0	0	0	0
B-OTU000337	0	0	0	24	6	0	0	0	1	0	0	0	0	8	2	0	0	0	0	0	0	0	0	0	0	0	0	0	0	0	0	0	0	0	0	0	0	0	0	0	0	0	0	0	1	0	1	0	0
B-OTU000338	0	0	0	0	0	0	0	0	0	0	0	0	0	0	0	0	0	0	32	10	5	0	7	4	16	1	0	0	4	0	2	0	0	0	0	3	0	0	0	0	20	4	0	0	0	6	4	1	1
B-OTU000339	0	0	0	0	0	0	0	0	0	0	0	0	0	0	0	0	0	0	0	21	27	14	26	8	18	0	8	5	10	14	10	11	0	0	0	0	0	0	0	0	0	0	0	0	0	0	8	3	8
B-OTU000340	0	0	0	0	0	0	0	0	0	0	0	0	0	0	0	0	0	0	12	0	0	0	0	1	0	29	0	0	0	0	0	0	0	0	0	19	17	0	0	0	0	27	0	0	0	0	0	0	0
B-OTU000341	0	0	0	0	0	0	0	0	0	0	0	0	0	0	0	0	0	0	13	0	0	0	0	0	0	54	0	0	0	0	0	0	0	0	0	15	30	0	0	0	18	20	0	0	0	9	0	0	0
B-OTU000342	0	0	1	151	112	0	0	0	165	106	0	1	1	92	83	0	0	0	0	0	0	0	0	0	0	0	0	0	0	0	0	0	0	1	3	0	0	0	0	0	0	0	0	0	1	0	0	0	0
B-OTU000343	0	0	0	0	0	0	0	0	0	0	0	0	0	0	0	0	0	0	3	0	0	0	0	0	0	35	0	0	0	0	0	0	0	0	0	7	7	0	0	0	16	6	0	0	0	5	0	0	0
B-OTU000344	0	0	0	0	0	0	0	0	0	0	0	0	0	0	0	0	0	0	0	30	40	38	28	18	44	0	19	12	11	8	11	11	0	0	0	0	0	0	0	0	0	0	0	0	0	0	30	14	23
B-OTU000345	0	0	0	0	0	0	0	0	0	0	0	0	0	0	0	0	0	0	0	2	2	1	2	3	2	0	18	10	13	26	21	17	0	0	0	0	0	0	0	0	0	0	0	0	0	0	5	4	6
B-OTU000346	0	0	0	0	0	0	0	0	0	0	0	0	1	163	150	0	0	167	0	0	0	0	0	0	0	0	0	0	0	0	0	0	0	0	0	0	0	0	0	0	0	0	0	0	0	0	0	0	0
B-OTU000347	0	0	0	0	0	0	0	0	0	0	0	0	0	0	0	0	0	0	21	1	0	0	2	0	2	18	0	0	0	0	0	0	0	0	0	12	15	0	0	0	14	10	0	0	0	7	3	0	2
B-OTU000348	0	0	0	0	0	0	0	0	0	0	0	0	0	0	0	0	0	0	1	0	0	0	0	0	0	0	0	0	0	0	0	0	0	0	0	0	48	0	0	0	0	292	0	0	0	1	0	0	0
B-OTU000349	0	0	0	0	0	0	0	0	0	0	0	0	0	0	0	0	0	0	40	0	0	0	0	0	0	11	0	0	0	0	0	0	0	0	0	45	13	0	0	0	55	7	0	0	0	36	0	0	0
B-OTU000350	0	0	23	0	0	0	2	0	0	0	0	4	1	0	0	28	18	0	0	0	0	0	0	0	0	0	0	0	0	0	0	0	0	1	4	0	0	0	0	0	0	0	0	0	25	0	0	0	0
B-OTU000351	0	0	0	0	0	0	0	0	0	0	0	0	0	0	0	0	0	0	39	0	0	0	0	0	0	7	0	0	0	0	0	0	0	0	0	25	6	0	0	0	17	0	0	0	0	40	0	0	0
B-OTU000352	0	0	0	0	0	0	0	0	0	0	0	0	0	0	0	0	0	0	27	0	0	0	0	0	0	20	0	0	0	0	0	0	0	0	0	33	11	0	0	0	33	21	0	0	0	22	0	0	0
B-OTU000354	0	0	1	373	168	0	0	1	166	148	0	1	2	8	6	0	0	0	0	1	0	0	1	0	0	0	0	0	0	0	0	0	0	0	1	0	0	0	0	5	0	0	0	0	0	0	0	0	0
B-OTU000355	0	0	0	0	0	0	0	0	0	0	0	0	0	0	0	0	0	0	0	15	10	20	42	25	30	0	8	4	6	17	23	24	0	0	0	0	0	0	0	0	0	0	0	0	0	0	13	9	18
B-OTU000356	0	0	0	0	0	0	0	0	0	0	0	0	0	0	0	0	0	0	5	0	0	0	0	0	0	6	0	0	0	0	0	0	0	0	0	14	26	0	0	0	36	14	0	0	0	6	0	0	0
B-OTU000357	0	5	186	0	0	0	1	34	0	0	0	6	8	0	0	6	16	8	0	0	0	0	0	0	0	0	0	0	0	0	0	0	0	3	85	0	0	0	25	1	0	0	0	0	29	0	0	0	0
B-OTU000358	0	0	0	0	0	0	0	0	0	0	0	0	0	0	0	0	2	0	0	0	0	0	0	0	0	0	0	0	0	0	0	0	214	7	1	0	0	0	0	0	0	0	0	0	20	0	0	0	0
B-OTU000359	0	17	3	0	0	0	0	22	0	0	0	1	8	0	0	0	3	0	0	0	0	0	0	0	0	0	0	0	0	0	0	0	0	1	6	0	0	0	3	0	0	0	0	3	9	0	0	0	0
B-OTU000360	0	0	0	0	0	0	0	0	0	0	0	0	0	0	0	0	0	0	0	17	24	20	14	9	8	0	13	5	8	12	11	15	0	0	0	0	0	0	0	0	0	0	0	0	0	0	5	5	3
B-OTU000361	0	0	0	0	0	0	0	0	0	0	0	0	0	0	0	0	0	0	0	0	0	0	0	0	0	7	2	0	1	0	0	0	0	0	0	35	24	0	0	0	0	19	0	0	0	20	0	0	2
B-OTU000362	0	6	3	0	0	0	0	4	0	0	0	1	3	0	0	0	3	0	5	0	0	0	0	0	0	11	0	0	0	0	0	0	1	0	17	6	0	0	2	0	8	45	0	0	1	2	0	0	0
B-OTU000363	0	0	0	0	0	0	0	0	0	0	0	0	0	0	0	0	0	0	10	0	0	0	0	0	0	9	0	0	0	0	0	0	0	0	0	14	12	0	0	0	14	14	0	0	0	28	0	0	0
B-OTU000364	0	0	0	0	0	0	0	0	0	0	0	0	0	3	10	0	0	0	0	0	0	0	0	0	0	0	9	4	5	14	12	15	0	0	0	0	0	0	0	0	0	0	0	0	0	0	0	0	0
B-OTU000365	0	1	0	0	0	0	107	2	0	0	0	22	0	0	0	22	12	0	0	0	0	0	0	0	0	0	0	0	0	0	0	0	0	15	0	0	0	0	1	0	0	0	0	0	8	0	0	0	0
B-OTU000366	0	0	0	0	0	0	0	0	0	0	0	0	0	0	0	0	0	0	0	2	2	1	2	0	1	0	11	11	11	10	12	22	0	0	0	0	0	0	0	0	0	0	0	0	0	0	10	9	3
B-OTU000367	2	0	0	0	0	0	15	6	0	0	0	3	0	0	0	4	1	1	2	0	0	0	0	0	0	0	0	0	0	0	0	0	91	6	7	1	0	5	3	0	2	1	0	0	6	0	0	0	0
B-OTU000368	0	0	0	0	0	0	0	0	0	0	0	0	0	0	0	0	0	0	0	2	1	0	1	1	1	0	5	6	4	5	2	6	0	0	0	0	0	0	0	0	0	0	0	0	0	0	1	1	1
B-OTU000369	0	0	0	0	0	0	0	0	0	0	0	0	0	0	0	0	0	0	0	9	9	13	24	15	27	0	2	3	4	12	14	17	0	0	0	0	0	0	0	0	0	0	0	0	0	0	9	2	5
B-OTU000370	0	0	0	0	0	0	0	0	0	0	0	0	1	0	0	0	0	0	3	0	0	0	0	0	0	18	0	0	0	0	0	0	0	0	0	13	19	0	0	0	7	8	0	0	0	1	0	0	0
B-OTU000371	0	0	0	0	0	0	0	0	0	0	0	0	0	0	0	0	0	0	0	0	0	0	0	0	0	0	0	0	0	0	0	0	0	0	0	0	0	0	0	0	43	42	0	0	0	0	0	0	0
B-OTU000372	0	0	0	0	0	0	0	0	0	0	0	0	1	0	0	0	0	0	46	0	0	0	0	0	0	9	0	0	0	0	0	0	0	0	0	4	4	0	0	0	22	8	0	0	0	33	1	0	0
B-OTU000373	0	0	2	0	0	0	4	38	0	0	0	0	21	0	0	0	3	13	0	0	0	0	0	0	0	0	0	0	0	0	0	0	0	1	0	0	0	0	1	0	0	0	0	0	62	0	0	0	0
B-OTU000374	0	0	0	0	0	0	0	0	0	0	0	0	0	0	0	0	0	0	0	10	5	10	7	9	9	0	10	9	6	7	7	9	0	0	0	0	0	0	0	0	0	0	0	0	0	0	3	2	6
B-OTU000375	12	1	0	0	0	0	1	0	0	0	0	0	0	0	0	122	11	0	0	0	0	0	0	0	0	0	0	0	0	0	0	0	22	1	0	0	0	11	1	18	0	0	0	0	0	0	0	0	0
B-OTU000376	0	0	0	0	0	0	0	0	0	0	0	0	0	0	0	0	0	0	18	0	0	0	0	0	0	7	0	0	0	0	0	0	0	0	0	20	0	0	0	0	14	3	0	0	0	30	0	0	0
B-OTU000377	0	0	0	0	0	0	0	0	0	0	0	0	0	0	0	0	0	0	0	10	11	14	23	21	22	0	3	2	5	9	7	6	0	0	0	0	0	0	0	0	0	0	0	0	0	0	21	8	9
B-OTU000378	0	0	0	0	0	0	0	0	0	0	0	0	0	0	0	0	0	0	0	11	20	2	18	3	17	0	2	0	0	2	0	0	0	0	0	0	0	0	0	0	0	0	0	0	0	0	2	2	4
B-OTU000379	1	47	10	0	0	0	0	12	0	0	1	43	2	0	0	0	0	5	0	0	0	0	0	0	0	0	0	0	0	0	0	0	0	33	15	0	0	0	16	0	0	0	1	0	35	0	0	0	0
B-OTU000380	0	0	0	0	0	0	0	0	0	0	0	0	0	0	0	0	0	0	0	0	0	0	0	0	0	0	0	0	0	0	0	0	0	0	0	49	0	0	0	0	9	0	0	0	0	46	0	0	0
B-OTU000381	0	0	0	0	0	0	0	0	0	0	0	0	0	0	0	0	0	0	17	0	0	0	0	0	0	13	0	0	0	0	0	0	0	0	0	13	22	0	0	0	17	18	0	0	0	5	0	0	0
B-OTU000382	0	0	24	0	0	0	1	7	0	0	0	2	7	0	0	22	2	6	0	0	0	0	0	0	0	0	0	0	0	0	0	0	0	0	18	0	0	0	1	0	0	0	0	38	2	0	0	0	0
B-OTU000383	0	0	0	0	0	0	0	0	0	0	0	0	0	0	0	0	0	0	0	5	9	3	4	4	6	0	12	17	14	14	12	17	0	0	0	0	0	0	0	0	0	0	0	0	0	0	0	0	3
B-OTU000384	0	0	0	0	0	0	0	0	0	0	0	0	0	0	0	0	0	0	0	11	15	16	13	9	19	0	5	9	7	8	12	12	0	0	0	0	0	0	0	0	0	0	0	0	0	0	7	9	12
B-OTU000385	0	0	0	0	0	0	0	0	0	0	0	0	0	0	0	0	0	0	0	15	21	10	16	20	19	0	7	4	6	8	12	16	0	0	0	0	1	0	0	0	0	0	0	0	0	0	1	4	6
B-OTU000386	0	0	106	0	0	0	0	2	0	0	0	0	1	0	0	0	0	6	0	0	0	0	0	0	0	0	0	0	0	0	0	0	0	0	0	0	0	0	0	0	0	0	0	0	0	0	0	0	0
B-OTU000387	0	0	0	0	0	0	0	0	0	0	0	0	0	0	0	0	0	0	20	0	0	0	0	0	0	33	0	0	0	0	0	0	0	0	0	16	8	0	0	0	20	8	0	0	0	13	0	0	0
B-OTU000388	0	0	28	0	0	0	1	0	0	0	0	113	8	0	0	0	0	0	0	0	0	0	0	0	0	0	0	0	0	0	0	0	0	0	92	0	0	0	0	0	0	0	0	0	0	0	0	0	0
B-OTU000389	0	0	0	0	0	0	0	0	0	0	0	0	0	0	0	0	0	0	0	4	2	3	9	10	9	0	5	3	3	10	13	14	0	0	0	0	0	0	0	0	0	1	0	0	0	0	7	5	4
B-OTU000390	0	0	58	0	0	0	0	0	0	0	0	0	1	0	0	0	0	2	0	0	0	0	0	0	0	0	0	0	0	0	0	0	0	0	2	0	0	0	0	0	0	0	0	1	0	0	0	0	0
B-OTU000391	0	0	0	0	0	0	0	0	0	0	0	0	0	0	0	0	0	0	0	5	8	8	0	1	5	0	11	9	17	8	9	9	0	0	0	0	0	0	0	0	0	0	0	0	0	0	29	30	20
B-OTU000392	0	0	47	0	0	0	0	0	0	0	0	0	0	0	0	0	0	981	0	0	0	0	0	0	0	0	0	0	0	0	0	0	0	0	0	0	0	0	0	0	0	0	0	0	0	0	0	0	0
B-OTU000393	0	0	43	0	0	0	0	0	0	0	0	0	0	0	0	0	0	193	0	0	0	0	0	0	0	0	0	0	0	0	0	0	0	0	0	0	0	0	0	0	0	0	0	0	0	0	0	0	0
B-OTU000394	0	0	0	0	0	0	0	0	0	0	0	0	0	0	0	0	0	0	0	12	17	7	13	18	7	0	12	12	13	24	19	12	0	0	0	0	0	0	0	0	0	0	0	0	0	0	11	4	7
B-OTU000395	0	0	0	0	0	0	0	0	0	0	0	0	0	0	0	0	0	0	7	0	0	0	0	0	0	0	0	0	0	0	0	0	0	0	0	2	23	0	0	0	2	18	0	0	0	1	0	0	0
B-OTU000396	3	79	2	0	0	20	29	0	0	0	0	2	0	0	0	0	0	0	0	0	0	0	0	0	0	0	0	0	0	0	0	0	0	2	0	0	0	0	5	0	0	0	15	3	12	0	0	0	0
B-OTU000397	0	0	0	0	0	0	0	0	0	0	0	0	0	0	0	0	0	0	0	7	4	0	6	5	5	0	15	7	10	5	11	13	0	0	0	0	0	0	0	0	0	0	0	0	0	0	0	0	0
B-OTU000398	0	0	34	80	25	0	0	0	1	0	16	2	11	0	1	0	0	0	0	0	0	0	0	0	0	0	0	0	0	0	0	0	0	6	0	0	0	0	0	0	0	0	0	0	0	0	0	0	0
B-OTU000399	0	0	0	0	0	0	0	0	0	0	0	0	0	0	0	0	0	0	9	0	0	0	0	0	0	0	0	0	0	0	0	0	0	0	0	13	24	0	0	0	18	2	0	0	0	29	0	0	0
B-OTU000400	0	0	0	0	0	0	0	0	0	0	0	0	0	0	0	0	0	0	0	0	0	0	0	5	0	0	21	0	0	6	8	12	0	0	0	0	0	0	0	0	0	0	0	0	0	0	10	5	3
B-OTU000401	0	0	0	0	0	0	0	0	0	0	0	0	0	0	0	0	0	0	9	0	0	0	0	0	0	30	0	0	0	0	0	0	0	0	0	18	40	0	0	0	4	29	0	0	0	5	1	0	0
B-OTU000402	0	0	0	0	0	0	0	0	0	0	0	0	0	0	0	0	0	0	0	6	3	5	2	3	4	0	20	22	20	10	5	6	0	0	0	0	0	0	0	0	0	0	0	0	0	0	8	2	5
B-OTU000403	0	0	0	0	0	0	0	0	0	0	0	0	0	0	0	0	0	0	0	0	1	3	1	2	1	0	0	0	0	0	0	0	0	0	0	0	152	0	0	0	0	0	0	0	0	0	0	2	2
B-OTU000404	0	0	0	0	0	0	0	0	0	0	0	0	0	0	0	0	0	0	33	0	0	0	0	0	0	24	0	0	0	0	0	0	0	0	0	21	2	0	0	0	15	47	0	0	0	0	0	0	0
B-OTU000405	0	0	0	0	0	0	0	0	0	0	0	0	0	0	0	0	0	0	0	8	11	5	15	31	12	0	10	10	12	15	10	15	0	0	0	0	0	0	0	0	0	0	0	0	0	0	4	2	4
B-OTU000406	0	2	5	0	0	0	2	1	0	0	0	4	0	0	0	0	4	1	0	0	0	0	0	0	0	0	0	0	0	0	0	0	1	0	25	0	0	0	19	0	0	0	0	0	12	0	0	0	0
B-OTU000407	0	0	0	0	0	0	0	0	0	0	0	0	0	0	0	0	0	0	7	0	0	0	0	3	0	25	0	0	0	0	0	0	0	0	0	22	5	0	0	0	18	7	0	0	0	16	0	0	0
B-OTU000408	0	0	0	0	0	0	0	0	0	0	0	0	0	0	0	0	0	0	0	8	8	10	2	2	1	0	29	10	7	2	1	1	0	0	0	0	0	0	0	0	0	0	0	0	0	0	25	19	13
B-OTU000409	0	0	0	0	0	0	0	6	0	0	0	0	0	0	0	111	4	0	0	0	0	0	0	0	0	0	0	0	0	0	0	0	32	6	0	0	0	0	0	0	0	0	0	0	0	0	0	0	0
B-OTU000410	0	0	0	0	0	0	0	0	0	0	0	0	0	0	0	0	0	0	0	17	19	7	20	16	16	0	11	10	13	18	14	22	0	0	0	0	0	0	0	0	0	0	0	0	0	0	5	0	4
B-OTU000411	0	0	0	0	0	0	0	0	0	0	0	0	0	0	0	0	0	0	0	1	1	0	0	0	0	0	15	8	10	5	9	9	0	0	0	0	0	0	0	0	0	0	0	0	0	0	1	0	0
B-OTU000412	0	0	0	0	0	0	0	0	0	0	0	0	0	0	0	0	0	0	0	7	15	10	8	7	10	0	5	7	9	13	10	9	0	0	0	0	0	0	0	0	0	0	0	0	0	0	2	0	0
B-OTU000413	0	0	0	0	0	0	0	0	0	0	0	0	0	0	0	0	0	0	66	0	0	0	0	0	0	0	0	0	0	0	0	0	0	0	0	2	26	0	0	0	1	0	0	0	0	2	0	0	0
B-OTU000414	0	0	0	0	0	0	0	0	0	0	0	0	0	0	0	0	0	0	0	0	0	1	0	0	0	2	7	3	5	12	9	15	0	0	0	0	0	0	0	0	0	0	0	0	0	0	0	0	0
B-OTU000415	0	0	0	0	0	0	0	0	0	0	0	0	0	0	0	0	0	0	0	0	9	0	22	2	24	0	0	0	0	0	0	0	0	0	0	0	0	0	0	0	0	0	0	0	0	0	0	0	0
B-OTU000416	0	0	0	0	0	0	0	0	0	0	0	0	0	0	0	0	0	0	0	0	0	0	0	0	0	0	17	13	14	12	12	12	0	0	0	0	0	0	0	0	0	0	0	0	0	0	0	0	0
B-OTU000417	0	73	10	0	0	0	12	0	0	0	0	1	42	0	0	0	0	0	0	0	0	0	0	0	0	6	0	0	0	0	0	0	0	0	1	0	0	0	1	0	0	0	0	0	2	0	0	0	0
B-OTU000418	0	0	0	0	0	0	0	1	0	0	0	0	157	0	0	0	0	145	0	0	0	0	0	0	0	0	0	0	0	0	0	0	0	0	0	0	0	0	0	0	0	0	0	0	0	0	0	0	0
B-OTU000420	0	0	0	0	0	0	0	1	0	0	0	0	0	0	0	0	0	11	4	0	0	0	0	0	0	7	0	0	0	0	0	0	0	0	1	14	15	0	0	0	5	45	0	0	0	5	0	0	0
B-OTU000421	0	0	0	0	0	0	0	0	0	0	0	0	0	0	0	0	0	0	0	4	4	4	7	7	7	0	13	13	10	7	12	7	0	0	0	0	0	0	0	0	0	0	0	0	0	0	21	10	3
B-OTU000422	0	0	0	0	0	0	0	0	0	0	0	0	0	0	0	0	0	0	7	0	0	0	0	0	0	23	0	0	0	0	0	0	0	0	0	28	28	0	0	0	5	3	0	0	0	44	0	0	0
B-OTU000423	0	0	0	0	0	0	0	0	0	0	0	0	0	0	0	0	0	0	0	3	4	2	9	2	9	0	0	5	3	20	19	23	0	0	0	0	0	0	0	0	0	0	0	0	0	0	0	0	2
B-OTU000424	0	0	0	0	0	0	0	0	0	0	0	0	0	0	0	0	0	0	0	22	30	13	27	28	20	0	1	2	3	3	1	3	0	0	0	0	0	0	0	0	0	0	0	0	0	0	13	4	7
B-OTU000425	8	11	0	0	0	0	1	0	0	0	0	0	1	0	0	0	39	88	0	0	0	0	0	0	0	0	0	0	0	0	0	0	0	0	34	0	0	0	0	0	0	0	0	0	221	0	0	0	0
B-OTU000426	0	8	2	2	2	0	1	0	0	0	0	1	6	1	1	4	0	0	0	0	0	0	0	0	0	0	0	0	0	0	0	0	1	0	1	0	0	0	0	1	0	0	0	0	0	0	0	0	0
B-OTU000427	0	0	0	0	0	0	0	0	0	0	0	0	0	0	0	0	0	0	33	0	0	0	0	0	0	9	0	0	0	0	0	0	0	0	0	12	1	0	0	0	6	15	0	0	0	15	0	0	0
B-OTU000428	0	0	0	0	0	0	0	0	0	0	0	0	0	0	0	0	0	0	0	0	0	0	0	0	0	0	12	12	10	5	4	7	0	0	0	0	0	0	0	0	0	0	0	0	0	0	0	0	0
B-OTU000429	0	0	0	0	0	0	0	0	0	0	0	0	28	0	0	0	0	8	41	0	0	0	0	0	0	9	0	0	0	0	0	0	0	0	0	7	33	0	0	0	0	9	0	0	19	0	0	0	0
B-OTU000430	0	0	0	0	0	0	0	0	0	0	0	0	0	0	0	0	0	0	0	3	8	3	2	7	3	0	20	20	19	14	18	12	0	0	0	0	0	0	0	0	0	0	0	0	0	0	2	0	4
B-OTU000432	0	0	0	0	0	0	0	0	0	0	0	0	0	0	0	0	0	0	0	6	4	5	9	15	18	0	10	5	8	12	14	15	0	0	0	0	0	0	0	0	0	0	0	0	0	0	8	13	9
B-OTU000433	0	0	0	0	0	0	0	0	0	0	0	0	0	0	0	0	0	0	0	0	0	0	0	0	0	32	0	0	0	0	0	0	0	0	0	0	36	0	0	0	0	24	0	0	0	0	0	0	0
B-OTU000434	0	0	0	0	0	0	0	0	0	0	0	0	0	0	0	0	0	0	0	3	1	5	15	6	17	0	0	0	0	16	18	15	0	0	0	0	0	0	0	0	0	0	0	0	0	0	4	1	3
B-OTU000435	0	0	0	0	0	0	0	0	0	0	0	0	0	0	0	0	0	0	0	0	0	0	0	0	0	0	0	0	0	0	0	0	0	0	0	0	0	0	0	980	0	0	0	0	0	0	0	0	0
B-OTU000436	0	0	0	0	0	0	0	0	0	0	0	0	0	0	0	0	0	0	0	0	0	3	0	0	0	1	0	0	0	0	0	0	0	0	213	0	2	0	0	0	0	2	0	0	2	0	0	3	1
B-OTU000437	0	0	20	0	0	0	0	2	0	0	0	27	10	0	0	0	0	23	0	0	0	0	0	0	0	0	0	0	0	0	0	0	0	0	9	0	0	0	0	0	0	0	0	0	0	0	0	0	0
B-OTU000438	0	0	0	0	0	0	0	0	0	0	0	0	0	0	0	0	0	0	0	4	2	3	1	0	1	0	25	26	21	23	23	20	0	0	0	0	0	0	0	0	0	0	0	0	0	0	0	0	0
B-OTU000439	0	0	0	0	0	0	0	0	0	0	0	0	0	0	0	0	0	0	0	1	1	1	1	0	2	0	13	5	11	10	17	12	0	0	0	0	0	0	0	0	0	0	0	0	0	0	0	0	0
B-OTU000440	0	0	0	0	0	0	0	0	0	0	0	0	0	0	0	0	0	0	0	12	7	10	4	2	10	0	10	12	11	5	9	10	0	0	0	0	0	0	0	0	0	0	0	0	0	0	27	15	12
B-OTU000441	0	0	134	0	0	0	1	83	0	0	0	0	0	0	0	0	0	281	0	0	0	0	0	0	0	0	0	0	0	0	0	0	0	0	0	0	0	0	0	0	0	0	0	0	0	0	0	0	0
B-OTU000442	0	0	0	0	0	0	0	0	0	0	0	0	0	0	0	0	0	0	0	1	8	3	16	21	13	0	8	6	7	11	11	6	0	0	0	0	0	0	0	0	0	0	0	0	0	0	15	11	0
B-OTU000443	0	0	0	0	0	0	0	0	0	0	0	0	0	0	0	0	0	0	0	2	1	1	3	2	1	0	15	10	5	9	9	5	0	0	0	0	0	0	0	0	0	0	0	0	0	0	23	14	16
B-OTU000444	0	1	21	0	0	0	14	35	0	1	0	16	8	0	0	0	6	9	0	0	0	0	0	0	0	0	0	0	0	0	0	0	0	1	8	0	0	0	8	0	0	0	0	0	23	0	0	0	0
B-OTU000445	0	0	0	0	0	0	0	0	0	0	0	0	0	0	0	0	0	0	51	0	0	0	0	0	0	3	0	0	0	0	0	0	0	0	0	14	0	0	0	0	6	0	0	0	0	9	0	0	0
B-OTU000446	0	0	0	0	0	0	0	0	2	4	0	0	1	0	0	0	0	0	20	0	1	0	0	0	0	7	0	1	1	0	0	0	0	0	0	12	4	0	0	0	15	10	0	0	0	36	0	0	0
B-OTU000447	0	0	0	0	0	0	0	0	0	0	0	0	0	0	0	0	0	0	0	12	1	15	0	4	1	0	3	2	2	4	3	2	0	0	0	0	0	0	0	0	0	0	0	0	0	0	30	34	23
B-OTU000448	0	0	0	0	0	0	0	0	0	0	0	0	0	0	0	0	0	0	0	5	4	7	11	7	8	0	2	2	4	8	3	7	0	0	0	0	0	0	0	0	0	0	0	0	0	0	2	1	2
B-OTU000449	0	0	0	0	0	0	0	0	0	0	0	0	0	0	0	0	0	0	0	5	1	1	8	1	4	0	3	3	1	2	1	6	0	0	0	0	0	0	0	0	0	0	0	0	0	0	6	9	6
B-OTU000450	0	0	0	0	0	0	0	0	0	0	0	0	0	0	0	0	0	0	18	0	0	0	0	0	0	19	0	0	0	0	0	0	0	0	0	25	11	0	0	0	11	6	0	0	0	11	0	0	0
B-OTU000451	0	0	0	0	0	0	0	0	0	0	0	0	0	0	0	0	0	0	54	0	0	0	0	0	0	0	0	0	0	0	0	0	0	0	0	20	1	0	0	0	15	1	0	0	0	8	0	0	0
B-OTU000452	0	0	0	0	0	0	0	0	0	0	0	0	0	0	0	0	0	0	0	0	0	0	0	0	0	22	0	0	0	0	0	0	0	0	0	10	66	0	0	0	0	35	0	0	0	0	0	0	0
B-OTU000453	0	0	0	0	0	0	0	0	0	0	0	0	0	0	0	0	0	0	0	0	0	0	1	0	2	0	7	4	2	4	5	8	0	0	0	0	0	0	0	0	0	0	0	0	0	0	0	1	0
B-OTU000454	0	0	0	0	0	0	0	0	0	0	0	0	0	0	0	0	0	0	0	7	4	6	11	7	7	0	29	22	10	15	20	8	0	0	0	0	0	0	0	0	0	0	0	0	0	0	1	2	1
B-OTU000455	0	0	0	0	0	0	0	0	0	0	0	0	0	0	0	0	0	0	133	0	0	0	0	0	0	0	0	0	0	0	0	0	0	0	0	69	0	0	0	0	0	0	0	0	0	47	0	0	0
B-OTU000456	0	0	0	0	0	0	0	0	0	0	0	0	0	0	0	0	0	0	13	0	0	0	0	0	0	6	0	0	0	0	0	0	0	0	0	12	9	0	0	0	19	27	0	0	0	23	0	0	0
B-OTU000457	0	0	0	0	0	0	0	0	0	0	0	0	35	0	0	0	0	0	6	0	0	0	0	0	0	13	0	0	0	0	0	0	0	0	0	14	1	0	0	0	3	9	0	0	0	20	0	0	0
B-OTU000458	0	0	12	0	0	0	0	22	0	0	0	0	45	0	0	0	0	55	0	0	0	0	0	0	0	0	0	0	0	0	0	0	0	0	4	0	0	0	0	0	0	0	0	0	0	0	0	0	0
B-OTU000459	0	0	0	0	0	0	0	0	0	0	0	0	0	0	0	0	0	0	0	5	0	0	26	15	19	0	0	0	0	3	3	0	0	0	0	0	0	0	0	0	0	0	0	0	0	0	0	2	5
B-OTU000460	0	0	0	0	0	0	0	0	0	0	0	0	0	0	0	0	0	0	9	0	0	0	0	0	0	24	0	0	0	0	0	0	0	0	0	15	8	0	0	0	3	12	0	0	0	22	0	0	0
B-OTU000461	0	0	0	0	0	0	0	0	0	0	0	0	0	0	0	0	0	0	0	2	2	4	11	7	6	0	12	4	8	21	17	17	0	0	0	0	0	0	0	0	0	0	0	0	0	0	0	4	3
B-OTU000462	0	0	18	0	0	0	0	5	0	0	0	1	12	0	0	0	2	3	0	0	0	0	0	0	0	0	0	0	0	0	0	0	7	1	23	0	0	0	0	0	0	0	0	0	17	0	0	0	0
B-OTU000463	0	0	0	0	0	0	0	0	0	0	0	0	0	382	22	0	0	0	0	0	0	1	0	0	1	0	1	0	0	0	0	0	0	0	0	0	0	0	0	0	0	0	0	0	0	0	14	9	1
B-OTU000464	0	0	0	0	0	1	0	0	0	0	0	0	0	0	0	0	0	0	0	0	0	0	0	0	0	67	0	0	0	0	0	0	0	0	0	0	0	0	0	0	0	0	0	0	0	0	0	0	0
B-OTU000465	0	0	0	0	0	0	0	0	0	0	0	0	0	0	0	0	1	0	19	0	0	0	0	0	0	6	0	0	0	0	0	0	0	0	10	15	11	0	0	0	14	5	0	0	0	15	0	0	0
B-OTU000466	0	0	0	1	1	0	0	0	2	4	0	0	0	256	224	0	0	3	0	0	0	0	0	0	0	0	0	0	0	0	0	0	0	0	0	0	0	0	0	0	0	0	0	0	0	0	0	0	0
B-OTU000467	0	0	0	0	0	0	0	0	0	0	0	0	0	0	0	0	0	0	0	12	8	9	9	4	5	0	10	6	9	6	5	5	0	0	0	0	0	0	0	0	0	0	0	0	0	0	6	3	5
B-OTU000468	0	0	0	0	0	0	0	0	0	0	0	0	0	0	0	0	0	0	0	21	12	20	13	4	7	0	8	7	9	6	4	5	0	0	0	0	0	0	0	0	0	0	0	0	0	0	10	6	8
B-OTU000469	0	0	0	0	0	0	0	0	0	0	0	0	0	0	0	0	0	0	16	4	5	1	6	1	8	13	2	5	4	2	1	1	0	0	0	4	7	0	0	0	8	5	0	0	0	1	0	2	0
B-OTU000470	0	0	0	0	0	0	0	0	0	0	0	0	0	0	0	0	0	0	11	0	0	0	0	0	0	24	0	0	0	0	0	0	0	0	0	15	22	0	0	0	11	11	0	0	0	21	0	0	0
B-OTU000471	0	0	0	0	0	0	0	0	0	0	0	0	0	0	0	0	0	0	6	11	10	5	3	1	5	9	2	9	7	0	0	0	0	0	0	13	5	0	0	0	6	7	0	0	0	9	2	6	4
B-OTU000472	0	0	0	0	0	0	0	0	0	0	0	0	0	0	0	0	0	0	0	11	7	7	12	5	11	0	3	4	3	8	11	9	0	0	0	0	0	0	0	0	0	0	0	0	0	0	3	7	6
B-OTU000473	0	0	0	0	0	0	0	0	0	0	0	0	0	0	0	0	0	0	0	0	0	0	0	0	0	0	0	0	0	0	0	0	0	0	17	0	0	0	0	0	0	0	0	0	124	1	0	0	0
B-OTU000474	0	0	0	0	0	0	0	0	0	0	0	0	0	0	0	0	0	0	0	0	1	1	0	2	2	0	4	1	3	14	18	21	0	0	0	0	0	0	0	0	0	0	0	0	0	0	1	2	0
B-OTU000475	0	0	0	0	0	0	0	0	0	0	0	0	2	0	0	0	0	10	0	0	0	0	0	0	0	0	0	0	0	0	0	0	0	0	147	0	0	0	0	0	0	0	0	0	237	0	0	0	0
B-OTU000476	0	0	0	0	0	0	0	0	0	0	0	0	0	0	0	0	0	0	0	12	1	0	12	11	14	0	0	11	9	0	0	0	0	0	0	0	0	0	0	0	0	0	0	0	0	0	0	1	2
B-OTU000477	45	0	0	0	0	0	0	231	0	0	0	2	1	0	0	2	0	1	0	0	0	0	0	0	0	0	0	0	0	0	0	0	0	0	0	0	0	0	0	0	0	0	0	0	1	0	0	0	0
B-OTU000479	0	0	0	0	0	0	0	0	0	0	0	0	0	0	0	0	0	0	0	8	10	4	10	16	10	0	3	0	2	4	2	4	0	0	0	0	0	0	0	0	0	0	0	0	0	0	38	30	40
B-OTU000480	0	0	0	0	0	0	0	0	0	0	0	0	0	0	0	0	0	0	10	0	0	0	0	0	0	8	0	0	0	0	0	0	0	0	0	15	6	0	0	0	6	9	0	0	0	18	0	0	0
B-OTU000481	0	0	0	0	0	0	0	0	0	0	0	0	0	0	0	0	0	0	0	54	77	70	31	27	26	0	0	1	0	1	0	1	0	0	0	0	0	0	0	0	0	0	0	0	0	0	26	35	22
B-OTU000482	0	0	0	0	0	0	0	0	0	0	0	0	0	0	0	0	0	0	0	1	2	2	2	4	7	0	8	5	4	15	12	16	0	0	0	0	0	0	0	0	0	0	0	0	0	0	1	0	1
B-OTU000483	0	0	0	0	0	0	0	0	0	0	0	0	0	0	0	0	0	0	2	15	4	4	5	1	4	4	9	6	12	5	4	9	0	0	0	0	4	0	0	0	0	6	0	0	0	2	1	6	2
B-OTU000484	0	0	0	0	0	0	0	0	0	0	0	0	0	0	0	0	0	0	0	12	10	8	14	7	8	0	0	0	0	0	0	0	0	0	0	0	0	0	0	0	0	0	0	0	0	0	9	6	6
B-OTU000485	0	0	0	0	0	0	0	0	0	0	0	0	0	0	0	0	0	0	0	7	4	8	11	12	13	0	4	0	2	19	15	13	0	0	0	0	0	0	0	0	0	0	0	0	0	0	18	0	7
B-OTU000486	8	1	1	0	0	0	10	1	0	0	0	11	0	0	0	0	0	3	0	0	0	0	0	0	0	0	0	0	0	0	0	0	0	3	30	0	0	0	0	0	0	0	0	0	25	0	0	0	0
B-OTU000487	0	0	0	0	0	0	0	0	0	0	0	0	0	0	0	0	0	0	0	6	4	5	2	0	2	0	7	7	10	5	5	6	0	0	0	0	0	0	0	0	0	0	0	0	0	0	17	21	15
B-OTU000488	0	0	0	0	0	0	0	0	0	0	0	0	0	0	0	0	0	0	0	9	16	5	7	7	5	0	4	3	4	5	4	5	0	0	0	0	0	0	0	0	0	0	0	0	0	0	1	1	2
B-OTU000489	0	0	0	0	0	0	0	0	0	0	0	0	0	0	0	0	0	0	0	8	5	2	7	4	8	0	15	9	9	8	12	7	0	0	0	0	0	0	0	0	0	0	0	0	0	0	8	4	7
B-OTU000490	0	0	0	0	0	0	0	0	0	0	0	0	0	0	0	0	0	0	0	2	1	2	0	0	2	0	10	10	6	8	8	4	0	0	0	0	0	0	0	0	0	0	0	0	0	0	7	9	3
B-OTU000491	0	0	0	0	0	0	0	0	0	0	0	0	0	0	0	0	0	0	0	7	6	4	6	0	3	0	0	0	0	2	1	2	0	0	0	0	0	0	0	0	0	0	0	0	0	0	21	23	22
B-OTU000492	0	0	0	0	0	0	0	0	0	0	0	0	0	0	0	0	0	0	0	0	0	0	0	0	0	0	1	0	0	0	0	0	0	0	0	0	0	0	0	0	0	0	0	0	0	0	0	0	0
B-OTU000493	0	0	0	0	0	0	0	0	0	0	0	0	0	0	0	0	0	0	0	8	6	3	8	11	8	0	9	4	3	13	10	10	0	0	0	0	0	0	0	0	0	0	0	0	0	0	10	12	11
B-OTU000494	0	0	0	0	0	0	0	0	0	0	0	0	0	0	0	0	0	0	0	0	0	0	0	0	4	0	9	12	11	11	12	13	0	0	0	0	0	0	0	0	0	0	0	0	0	0	0	0	1
B-OTU000495	0	0	0	0	0	0	0	0	0	0	0	0	0	0	0	0	0	0	0	3	5	1	17	12	26	0	5	4	2	2	4	3	0	0	0	0	0	0	0	0	0	0	0	0	0	0	2	3	1
B-OTU000496	0	0	0	0	0	0	0	0	0	0	0	0	0	0	0	0	0	0	0	0	7	21	0	0	0	0	0	14	7	0	27	25	0	0	0	0	0	0	0	0	0	0	0	0	0	0	0	0	0
B-OTU000497	0	0	0	0	0	0	0	0	0	0	0	0	0	0	0	0	0	0	18	0	0	0	0	0	0	3	0	0	0	0	0	0	0	0	0	19	9	0	0	0	25	6	0	0	0	46	0	0	0
B-OTU000499	0	0	0	0	0	0	0	0	0	0	0	0	0	0	0	0	0	0	0	17	4	8	11	9	12	0	1	3	2	1	4	2	0	0	0	0	0	0	0	0	0	0	0	0	0	1	8	11	7
B-OTU000500	0	1	0	0	0	0	1	0	0	0	0	1	3	0	0	0	4	0	0	0	0	0	0	0	0	0	0	0	0	0	0	0	0	15	7	0	0	1	1	0	0	0	0	0	19	0	0	0	0
B-OTU000501	0	0	0	0	0	0	0	0	0	0	0	0	0	0	0	0	0	0	0	7	7	4	8	15	11	0	7	5	10	14	7	9	0	0	0	0	0	0	0	0	0	0	0	0	0	0	5	3	3
B-OTU000502	0	0	0	0	0	0	0	0	0	0	0	0	0	0	0	0	0	0	0	8	10	14	6	7	15	0	10	9	7	4	7	7	0	0	0	0	0	0	0	0	0	0	0	0	0	0	5	1	5
B-OTU000503	0	0	1	0	0	0	0	0	0	0	0	0	0	0	0	0	0	0	0	32	6	5	0	10	1	0	11	16	17	12	7	6	0	0	0	0	0	0	0	0	0	0	0	0	0	0	8	8	0
B-OTU000504	0	0	0	0	0	0	0	0	0	0	0	0	0	0	0	0	0	0	0	10	9	4	9	12	11	0	11	4	4	11	8	11	0	0	0	0	0	0	0	0	0	0	0	0	0	0	2	6	4
B-OTU000505	0	0	0	0	0	0	0	0	0	0	0	0	0	0	0	0	0	0	0	2	4	2	6	2	1	0	9	12	6	9	15	9	0	0	0	0	0	0	0	0	0	0	0	0	0	0	2	1	2
B-OTU000506	0	0	0	0	0	0	0	0	0	0	0	0	0	0	0	0	0	0	0	8	6	14	10	13	15	0	3	6	5	10	11	9	0	0	0	0	0	0	0	0	0	0	0	0	0	0	7	7	9
B-OTU000507	0	0	0	0	0	0	0	0	0	0	0	0	0	0	0	0	0	0	0	6	8	11	5	4	8	0	12	8	10	11	8	11	0	0	0	0	0	0	0	0	0	0	0	0	0	0	0	0	0
B-OTU000508	0	0	0	0	0	0	0	0	0	0	0	0	0	0	0	0	0	0	0	12	14	8	12	7	13	0	10	17	11	8	5	10	0	0	0	0	0	0	0	0	0	0	0	0	0	0	13	6	8
B-OTU000509	0	0	0	0	0	1	0	0	0	0	0	0	0	0	0	0	0	0	0	2	3	0	2	1	3	0	7	17	20	3	1	6	0	0	0	0	0	0	0	0	0	1	0	0	0	1	0	0	0
B-OTU000510	0	0	0	0	0	0	0	0	0	0	0	0	0	0	2	0	0	0	0	255	2	6	1	176	1	1	0	0	1	1	1	0	0	0	0	0	0	0	0	0	0	0	0	0	0	0	2	8	4
B-OTU000511	0	0	0	0	0	0	0	0	0	0	0	0	0	0	0	0	0	0	11	0	0	0	0	0	0	8	0	0	0	0	0	0	0	0	0	10	32	0	0	0	13	17	0	0	0	11	0	0	0
B-OTU000512	54	0	0	0	0	0	0	98	2	0	0	0	0	0	0	2	0	0	0	0	0	0	0	0	0	0	0	0	0	0	0	0	0	0	0	0	0	0	0	1	0	0	0	1	0	0	1	1	0
B-OTU000513	0	0	0	0	0	0	0	0	0	0	0	0	0	0	0	0	0	0	31	0	0	0	0	0	0	0	0	0	0	0	0	0	0	0	0	0	22	0	0	0	2	72	0	0	0	0	0	0	0
B-OTU000514	0	0	0	0	0	0	0	0	0	0	0	0	0	0	0	0	0	0	0	9	15	8	7	0	9	0	5	8	9	5	5	7	0	0	0	0	0	0	0	0	0	0	0	0	0	0	1	1	4
B-OTU000515	0	0	0	0	0	0	0	0	0	0	0	0	0	0	0	0	0	0	0	1	0	1	1	0	1	0	9	10	12	17	11	12	0	0	0	0	0	0	0	0	0	0	0	0	0	0	0	0	1
B-OTU000516	0	0	0	0	0	0	0	0	0	0	0	0	0	0	0	0	0	0	0	3	0	0	8	15	10	0	0	0	0	13	12	11	0	0	0	0	0	0	0	0	0	0	0	0	0	0	3	6	31
B-OTU000517	0	0	0	0	0	0	0	0	0	0	0	0	0	0	0	0	0	0	0	5	3	6	6	3	8	2	5	2	5	17	12	8	0	0	0	0	0	0	0	0	0	0	0	0	0	0	8	8	5
B-OTU000518	0	0	0	0	0	0	0	0	0	0	0	0	0	0	0	0	0	0	2	0	0	0	0	0	0	23	0	0	0	0	0	0	0	0	0	7	11	0	0	0	5	1	0	0	0	24	0	0	0
B-OTU000519	0	0	0	0	0	0	0	0	0	0	0	0	0	0	0	0	0	0	0	4	3	0	16	9	15	0	8	4	5	18	20	17	0	0	0	0	0	0	0	0	0	0	0	0	0	0	5	5	2
B-OTU000520	0	0	0	0	0	0	0	0	0	0	0	0	0	0	0	0	0	0	26	0	0	0	0	1	0	0	0	0	0	0	0	0	0	0	0	15	1	0	0	0	28	0	0	0	0	22	0	0	0
B-OTU000521	0	0	0	0	0	0	0	0	0	0	0	0	0	0	0	0	0	0	0	5	3	4	4	2	5	0	15	14	11	8	3	7	0	0	0	0	0	0	0	0	0	0	0	0	0	0	0	0	0
B-OTU000522	0	0	0	0	0	0	0	0	0	0	0	0	0	0	0	0	0	0	14	0	0	0	0	0	0	5	0	0	0	0	0	0	0	0	0	37	4	0	0	0	4	1	0	0	0	21	0	0	0
B-OTU000523	0	0	0	0	0	0	0	0	0	0	0	0	0	0	0	0	0	0	1	13	22	35	15	25	30	6	13	17	18	7	13	12	0	0	0	0	0	0	0	0	0	17	0	0	0	0	1	0	0
B-OTU000524	0	0	0	0	0	0	0	0	0	0	0	0	0	0	0	0	0	0	6	0	0	0	0	0	0	12	0	0	0	0	0	0	0	0	0	6	22	0	0	0	15	19	0	0	0	10	0	0	0
B-OTU000525	0	0	0	0	0	0	0	0	0	0	0	0	0	0	0	0	0	0	2	0	0	0	0	0	0	13	0	0	0	0	0	0	0	0	0	41	7	0	0	0	1	14	0	0	0	11	0	0	0
B-OTU000526	0	0	0	0	0	0	0	0	0	0	0	0	0	0	0	0	0	0	8	0	0	0	0	0	0	1	0	0	0	0	0	0	0	0	0	13	5	0	0	0	19	4	0	0	0	13	0	0	0
B-OTU000527	0	0	0	0	0	0	0	0	0	0	0	0	0	0	0	0	0	0	0	14	17	10	8	0	11	0	4	8	6	11	9	4	0	0	0	0	0	0	0	0	0	0	0	0	0	0	4	1	3
B-OTU000528	0	0	0	0	0	0	0	0	0	0	0	0	0	0	0	0	0	0	0	8	6	4	16	25	20	0	1	5	2	16	8	8	0	0	0	0	0	0	0	0	0	0	0	0	0	0	1	2	3
B-OTU000529	0	0	0	0	0	0	0	4	0	0	0	0	0	0	0	0	1	0	0	0	0	0	0	0	0	0	0	0	0	0	0	0	0	0	0	0	0	0	0	0	0	0	0	0	7	0	0	0	0
B-OTU000530	0	0	0	0	0	0	0	0	0	0	0	0	0	0	0	0	0	0	0	12	25	17	23	0	28	0	0	0	0	0	1	3	0	0	0	0	0	0	0	0	0	0	0	0	0	0	9	0	4
B-OTU000531	0	0	0	0	0	0	0	0	0	0	0	0	0	0	0	0	0	0	2	17	18	0	15	3	22	0	3	1	1	3	6	3	0	0	0	0	0	0	0	0	1	0	0	0	0	0	23	11	15
B-OTU000532	0	0	0	0	0	0	0	0	0	0	0	0	4	0	0	0	0	0	34	0	0	0	0	0	0	4	0	0	0	0	0	0	0	0	0	10	25	0	0	0	9	17	0	0	3	9	0	0	0
B-OTU000533	0	0	0	0	0	0	0	0	0	0	0	0	0	0	0	0	0	0	0	0	0	0	0	0	0	0	0	0	0	0	0	0	0	0	0	0	0	0	0	0	0	0	0	0	0	0	0	0	0
B-OTU000534	0	0	0	120	36	0	0	0	4	1	0	0	7	0	0	0	0	0	1	0	0	0	0	0	0	3	0	0	2	0	0	0	0	0	0	5	7	0	0	0	1	0	0	0	0	0	0	1	1
B-OTU000535	0	0	0	0	0	0	0	0	0	0	0	0	0	0	0	0	0	0	0	15	9	4	1	0	2	0	19	22	14	4	5	5	0	0	0	0	0	0	0	0	0	0	0	0	0	0	14	16	12
B-OTU000536	0	0	0	0	0	0	0	0	0	0	0	0	0	0	0	0	0	0	6	0	0	0	0	0	0	11	0	0	0	0	0	0	0	0	0	4	10	0	0	0	3	22	0	0	0	10	0	0	0
B-OTU000537	0	0	0	2	1	0	0	0	0	0	0	0	0	0	0	0	0	0	0	3	1	1	0	2	1	0	12	11	16	8	7	9	0	0	0	0	0	0	0	0	0	0	0	0	0	0	1	0	1
B-OTU000538	0	0	0	0	0	0	0	0	0	0	0	0	0	0	0	0	0	0	0	3	0	0	18	9	4	0	4	2	0	3	2	2	0	0	0	0	0	0	0	0	0	0	0	0	0	0	19	1	2
B-OTU000539	0	0	30	49	28	0	5	0	0	0	25	2	2	18	32	0	0	0	0	0	0	0	0	0	0	0	0	0	0	0	0	0	0	0	0	0	0	0	0	0	0	0	0	1	0	0	0	0	0
B-OTU000540	0	0	0	0	0	0	0	0	0	0	0	0	2	0	0	0	0	0	14	0	0	0	0	0	0	1	0	0	0	0	0	0	0	0	0	5	12	0	0	0	9	51	0	0	0	29	0	0	0
B-OTU000541	0	0	0	112	91	0	0	13	12	31	0	3	13	91	58	0	0	15	0	0	0	0	0	0	0	0	0	0	0	0	0	0	0	0	7	0	0	0	0	0	0	0	0	0	0	0	0	0	0
B-OTU000542	0	0	0	0	0	0	0	0	0	0	0	0	0	0	0	0	0	0	4	0	0	0	0	0	0	2	0	0	0	0	0	0	0	0	0	2	4	0	0	0	0	6	0	0	0	0	0	0	0
B-OTU000543	0	0	0	0	0	0	0	0	0	0	0	0	0	0	0	0	0	0	9	0	0	0	0	0	0	8	0	0	0	0	0	0	0	0	0	15	30	0	0	0	29	3	0	0	0	20	0	0	0
B-OTU000544	1	1	4	1	0	0	12	1	0	1	0	5	10	4	1	0	0	24	0	0	0	0	0	0	0	0	0	0	0	0	0	0	57	1	3	0	0	18	11	6	0	0	0	0	3	0	0	0	0
B-OTU000545	0	0	0	0	0	0	0	0	0	0	0	0	0	0	0	0	0	0	0	1	1	1	0	0	0	0	1	1	1	0	0	1	0	0	0	0	0	0	0	0	0	0	0	0	0	0	0	0	0
B-OTU000546	0	0	0	0	0	0	0	1	0	0	0	0	2	0	0	0	0	0	0	0	0	0	0	0	0	0	0	0	0	0	0	0	0	0	69	0	0	0	0	0	0	0	0	0	125	0	0	0	0
B-OTU000547	0	3	0	3	2	0	3	0	3	2	0	8	103	157	183	0	0	0	0	0	0	0	0	0	0	0	0	0	0	0	0	0	2	1	0	0	0	0	0	3	0	0	0	0	0	0	0	0	0
B-OTU000548	0	0	0	0	0	0	0	23	0	0	0	4	0	0	0	0	0	0	0	0	0	0	0	0	0	0	0	0	0	0	0	0	0	0	0	0	0	0	0	0	0	0	0	0	1	0	0	0	0
B-OTU000549	0	0	0	0	0	0	0	0	0	0	0	0	0	0	0	0	0	0	11	0	0	0	0	0	0	0	0	0	0	0	0	0	0	0	0	28	20	0	0	0	5	28	0	0	0	25	0	0	0
B-OTU000550	0	0	0	0	0	0	0	0	0	0	0	0	0	0	0	0	0	0	7	0	0	0	0	0	0	10	0	0	0	0	0	0	0	0	0	19	9	0	0	0	3	19	0	0	0	5	0	0	0
B-OTU000551	0	0	0	0	0	0	0	0	0	0	0	0	0	0	0	0	0	0	0	2	2	1	2	2	3	0	0	0	0	0	0	0	0	0	0	0	0	0	0	0	0	0	0	0	0	0	1	4	3
B-OTU000552	0	0	0	0	0	0	0	0	0	0	0	0	0	0	0	0	0	0	0	0	0	0	0	0	0	2	0	0	0	0	0	0	0	0	0	61	5	0	0	0	0	0	0	0	0	71	0	0	0
B-OTU000553	0	0	0	0	0	0	0	0	0	0	0	0	0	0	0	0	0	5	6	0	0	0	0	0	0	2	0	0	0	0	0	0	0	0	0	0	0	0	0	0	0	1	0	0	9	0	0	0	0
B-OTU000554	0	0	0	0	0	0	0	0	0	0	0	0	0	0	0	0	0	0	92	0	0	0	0	0	0	18	0	0	0	0	0	0	0	0	0	9	9	0	0	0	5	10	0	0	0	1	0	0	0
B-OTU000555	0	0	0	0	0	0	0	0	0	0	0	0	0	0	0	0	0	0	15	0	0	0	0	0	0	11	0	0	0	0	0	0	0	0	0	29	7	0	0	0	18	13	0	0	0	11	0	0	0
B-OTU000556	0	0	0	0	0	0	0	0	0	0	0	0	0	0	0	0	0	0	0	14	12	23	5	3	2	2	18	16	19	2	0	3	0	0	0	0	0	0	0	0	0	2	0	0	0	0	4	8	0
B-OTU000558	0	0	0	0	0	0	0	0	0	0	0	0	0	0	0	0	0	0	0	0	0	0	0	0	0	0	12	10	9	10	6	4	0	0	0	0	0	0	0	0	0	0	0	0	0	0	0	1	0
B-OTU000559	27	2	0	0	0	0	0	0	0	0	0	1	0	0	0	27	13	0	0	0	0	0	0	0	0	0	0	0	0	0	0	0	0	0	0	0	0	0	0	0	0	0	1	1	0	0	0	0	0
B-OTU000560	0	0	0	0	0	0	0	0	0	0	0	0	0	0	0	0	0	0	7	0	0	0	0	0	0	2	0	0	0	0	0	0	0	0	0	21	7	0	0	0	11	6	0	0	0	2	0	0	0
B-OTU000561	0	0	0	0	0	0	0	0	0	0	0	0	0	0	0	0	0	0	0	3	7	3	5	7	6	0	15	10	7	12	11	14	0	0	0	0	0	0	0	0	0	0	0	0	0	0	3	7	4
B-OTU000562	0	0	0	0	0	0	0	0	0	0	0	0	0	0	0	0	0	0	7	0	0	0	0	0	0	0	0	0	0	0	0	0	0	0	0	16	5	0	0	0	1	0	0	0	0	1	0	0	0
B-OTU000563	0	0	0	0	0	0	0	0	0	0	0	0	0	0	0	0	0	0	0	0	0	0	0	0	0	55	0	0	0	0	0	0	0	0	0	0	19	0	0	0	0	0	0	0	0	0	0	0	0
B-OTU000564	0	0	0	0	0	0	0	0	0	0	0	0	0	0	0	0	0	0	12	0	0	0	0	0	0	11	0	0	0	0	0	0	0	0	0	19	15	0	0	0	3	17	0	0	0	10	0	0	0
B-OTU000565	0	0	0	0	0	0	0	0	0	0	0	0	0	0	0	0	0	0	0	0	0	0	0	0	0	0	0	0	0	0	0	0	0	0	0	15	6	0	0	0	15	11	0	0	0	4	0	0	0
B-OTU000566	0	0	0	0	0	0	0	0	0	0	0	0	3	0	0	0	0	6	0	0	0	0	0	0	0	0	0	0	0	0	0	0	0	0	92	0	0	0	0	0	0	0	0	0	6	0	0	0	0
B-OTU000567	0	0	0	0	0	0	0	0	0	0	0	0	0	0	0	0	0	0	0	7	13	9	5	3	8	0	8	5	6	4	2	5	0	0	0	0	0	0	0	0	0	0	0	0	0	0	4	4	5
B-OTU000568	0	0	1	0	0	0	0	4	0	0	0	1	11	0	0	2	15	1	0	0	0	0	0	0	0	0	0	0	0	0	0	0	2	5	7	0	0	1	9	0	0	0	0	0	19	0	0	0	0
B-OTU000569	0	0	0	0	0	0	0	0	0	0	0	0	0	0	0	0	0	0	0	11	22	10	18	14	17	0	1	1	2	1	3	2	0	0	0	0	0	0	0	0	0	0	0	0	0	0	22	9	13
B-OTU000570	2	1	0	0	0	0	1	33	0	0	0	0	0	0	0	19	24	58	0	0	0	0	0	0	0	0	0	0	0	0	0	0	0	2	3	0	0	0	0	0	0	0	1	0	14	0	0	0	0
B-OTU000571	0	0	0	0	0	0	0	0	0	0	0	0	0	0	0	0	0	0	2	0	0	0	0	0	0	7	0	0	0	0	0	0	0	0	0	13	9	0	0	0	13	5	0	0	0	9	0	0	0
B-OTU000572	0	0	0	0	0	0	0	0	0	0	0	0	0	0	0	0	0	0	22	0	0	0	0	0	0	8	0	0	0	0	0	0	0	0	0	20	14	0	0	0	10	11	0	0	0	32	0	0	0
B-OTU000573	0	0	0	0	0	0	4	25	0	0	0	76	5	0	0	0	0	1	0	1	1	0	0	1	0	0	0	0	0	0	0	0	0	0	3	0	0	0	0	0	0	2	0	0	5	3	2	7	12
B-OTU000574	9	2	1	0	0	0	1	25	0	0	0	8	4	0	0	1	0	2	0	0	0	0	0	0	0	0	0	0	0	0	0	0	0	2	14	0	0	0	20	0	0	0	0	0	11	0	0	0	0
B-OTU000575	0	3	4	0	0	0	1	10	0	0	0	16	6	0	0	2	4	2	0	0	0	0	0	0	0	0	0	0	0	0	0	0	2	7	1	0	0	0	23	0	0	0	2	5	3	0	0	0	0
B-OTU000576	0	0	0	0	0	0	0	0	0	0	0	0	0	0	0	0	0	0	0	0	0	0	0	0	0	0	0	0	0	0	0	0	0	0	0	2	13	0	0	0	150	0	0	0	0	0	0	0	0
B-OTU000577	0	0	66	0	0	0	0	133	0	0	0	0	1	0	0	3	0	0	0	0	0	0	0	0	0	0	0	0	0	0	0	0	0	0	0	0	0	0	0	0	0	0	0	0	1	0	0	0	0
B-OTU000578	0	0	0	0	0	0	0	0	0	0	0	0	0	0	0	0	0	0	0	0	1	0	0	0	0	0	12	11	4	5	6	2	0	0	0	0	0	0	0	0	0	0	0	0	0	0	0	0	1
B-OTU000579	0	0	0	0	0	0	0	0	0	0	0	0	0	0	0	0	0	0	0	12	10	5	9	9	9	0	2	6	9	1	0	1	0	0	0	0	0	0	0	0	0	0	0	0	0	0	1	2	3
B-OTU000580	35	0	0	0	0	0	0	48	0	0	0	10	0	0	0	0	0	0	0	0	0	0	0	0	0	0	0	0	0	0	0	0	0	0	0	0	0	0	0	0	0	0	0	0	0	0	0	0	0
B-OTU000581	0	0	0	0	0	0	0	0	0	0	0	0	0	0	0	0	0	0	0	5	17	10	14	13	18	0	0	0	0	0	0	0	0	0	0	0	0	0	0	0	0	0	0	0	0	0	5	12	5
B-OTU000582	0	0	0	0	0	0	0	0	0	0	0	0	0	0	0	0	0	0	0	9	6	5	7	3	2	0	5	6	8	6	7	8	0	0	0	0	0	0	0	0	0	0	0	0	0	0	0	1	4
B-OTU000583	0	0	3	0	0	0	0	1	0	0	0	0	4	0	0	14	1	4	0	0	0	0	0	0	0	0	0	0	0	0	0	0	0	1	9	0	0	0	0	0	0	0	0	0	23	0	0	0	0
B-OTU000584	0	0	0	0	0	0	0	0	0	0	0	0	0	0	0	0	0	0	0	1	1	0	8	2	1	0	7	3	4	7	6	12	0	0	0	0	0	0	0	0	0	0	0	0	0	0	6	0	0
B-OTU000585	0	0	0	0	0	0	0	0	0	0	0	0	0	0	0	0	0	0	0	0	0	0	0	0	0	0	7	5	6	6	8	6	0	0	0	0	0	0	0	0	0	0	0	0	0	0	7	3	12
B-OTU000586	0	0	0	0	0	0	0	0	0	0	0	0	0	0	0	0	0	0	1	0	0	0	0	0	0	6	0	0	0	0	0	0	0	0	0	7	8	0	0	0	20	22	0	0	0	4	0	0	0
B-OTU000587	0	0	0	0	0	0	0	0	0	0	0	0	0	0	0	0	0	0	0	3	2	1	1	0	1	0	4	7	11	7	8	6	0	0	0	0	0	0	0	0	0	0	0	0	0	0	1	0	0
B-OTU000588	0	0	0	0	0	0	0	0	0	0	0	0	0	0	0	0	0	0	0	1	2	3	5	2	4	0	4	6	3	21	21	18	0	0	0	0	0	0	0	0	0	0	0	0	0	0	2	0	1
B-OTU000589	0	0	0	0	0	0	0	0	0	0	0	0	0	0	0	0	0	0	0	9	9	2	6	7	6	0	3	5	5	10	7	7	0	0	0	0	0	0	0	0	0	0	0	0	0	0	17	5	5
B-OTU000590	0	0	0	0	0	0	1	3	0	0	0	0	6	0	0	0	28	20	0	0	0	0	0	0	0	0	0	0	0	0	0	0	0	6	1	0	0	0	3	0	0	0	0	0	41	0	0	0	0
B-OTU000591	0	0	0	0	0	0	0	0	0	0	0	0	0	0	0	0	0	0	72	0	0	0	0	0	0	0	0	0	0	0	0	0	0	0	0	0	1	0	0	0	0	0	0	0	0	1	0	0	0
B-OTU000592	0	0	0	0	0	0	0	0	0	0	0	0	0	0	0	0	0	0	0	0	7	10	20	0	15	0	7	1	0	0	7	8	0	0	0	0	0	0	0	0	0	0	0	0	0	0	13	11	2
B-OTU000593	0	0	0	0	0	0	0	0	0	0	0	0	0	0	0	0	0	0	0	3	6	8	3	3	4	0	17	13	8	14	10	10	0	0	0	0	0	0	0	0	0	0	0	0	0	0	1	1	1
B-OTU000594	0	0	0	0	0	0	0	0	0	0	0	0	0	0	0	0	0	0	0	0	2	2	7	8	8	0	6	4	3	10	12	0	0	0	0	0	0	0	0	0	0	0	0	0	0	0	6	4	9
B-OTU000595	0	0	0	0	0	0	0	0	0	0	0	67	0	0	0	0	0	0	0	0	0	0	0	0	0	0	0	0	0	0	0	0	11	0	0	0	0	0	0	0	0	0	0	0	0	0	0	0	0
B-OTU000596	0	0	0	0	0	0	0	0	0	0	0	0	0	0	0	0	0	0	0	8	11	6	24	32	17	0	1	1	1	12	10	5	0	0	0	0	0	0	0	0	0	0	0	0	0	0	10	5	7
B-OTU000597	0	0	2	0	0	0	2	0	0	0	0	5	15	0	0	0	2	1	0	0	0	0	0	0	0	0	0	0	0	0	0	0	0	2	16	0	0	0	4	0	0	0	0	1	7	0	0	0	0
B-OTU000598	0	0	0	0	0	0	0	0	0	0	0	0	0	0	0	0	0	0	0	2	2	2	10	5	8	0	5	1	2	5	5	9	0	0	0	0	0	0	0	0	0	0	0	0	0	0	3	3	3
B-OTU000599	0	0	0	0	0	0	0	0	0	0	0	0	0	0	0	0	0	0	0	4	3	2	9	9	10	0	2	2	4	11	6	6	0	0	0	0	0	0	0	0	0	0	0	0	0	0	14	8	8
B-OTU000600	0	0	0	5	21	0	0	1	21	289	0	0	8	14	65	0	0	0	0	0	0	0	0	0	0	0	0	0	0	0	0	0	0	0	0	0	0	0	0	0	0	0	0	0	0	9	0	0	0
B-OTU000601	0	2	0	0	0	0	0	0	0	0	0	0	0	0	0	0	0	0	3	9	8	0	5	8	18	0	3	8	8	4	2	3	0	0	0	0	0	0	0	0	0	0	0	0	0	2	4	0	0
B-OTU000602	0	0	0	0	0	0	0	0	0	0	0	0	0	0	0	0	0	0	0	5	6	1	6	3	6	0	4	4	6	6	6	4	0	0	0	0	0	0	0	0	0	0	0	0	0	0	5	0	7
B-OTU000603	0	0	0	0	0	0	0	0	0	0	0	0	0	0	0	0	0	0	0	2	3	4	2	0	3	0	1	3	7	2	4	10	0	0	0	0	0	0	0	0	0	0	0	0	0	0	7	3	3
B-OTU000604	0	0	0	0	0	0	0	0	0	0	0	0	0	0	0	0	0	0	0	3	6	5	5	6	4	0	7	7	6	13	3	10	0	0	0	0	0	0	0	0	0	0	0	0	0	0	3	0	3
B-OTU000605	0	0	0	0	0	0	0	0	0	0	0	0	0	1	14	0	0	0	0	0	0	1	0	0	0	0	2	4	17	2	0	1	0	0	0	0	0	0	0	0	0	0	0	0	0	0	0	0	0
B-OTU000606	0	0	0	0	0	6	0	0	0	0	1	0	0	0	0	1	0	0	0	0	0	0	0	0	0	0	0	0	0	0	0	0	0	0	0	0	0	4	0	24	0	0	0	0	0	0	0	0	0
B-OTU000607	0	0	0	0	0	0	0	0	0	0	0	0	0	0	0	0	0	0	0	11	5	3	5	7	4	0	4	2	3	1	0	3	0	0	0	0	0	0	0	0	0	0	0	0	0	0	13	14	11
B-OTU000608	0	0	0	0	0	0	0	0	0	0	0	0	0	0	0	0	0	0	0	7	4	2	11	9	9	0	1	2	1	11	10	6	0	0	0	0	0	0	0	0	0	0	0	0	0	0	4	1	3
B-OTU000609	0	0	0	0	0	0	0	17	0	0	0	0	4	1	1	0	0	4	14	0	0	0	0	0	0	2	0	0	0	0	0	0	0	0	0	5	3	0	0	0	6	3	0	0	0	9	0	0	0
B-OTU000610	0	0	0	0	0	0	0	0	0	0	0	0	0	0	0	0	0	0	7	0	0	0	0	0	0	5	0	0	0	0	0	0	0	0	0	27	12	0	0	0	5	10	0	0	0	6	0	0	0
B-OTU000611	0	0	0	0	0	0	0	0	0	0	0	0	0	0	0	0	0	0	0	12	9	14	13	7	9	0	8	3	5	8	7	10	0	0	0	0	0	0	0	0	0	0	0	0	0	0	8	8	6
B-OTU000612	0	0	0	0	0	0	0	0	0	0	0	0	0	0	0	0	0	0	5	0	0	0	0	0	0	11	0	0	0	0	0	0	0	0	0	10	10	0	0	0	17	12	0	0	0	11	0	0	0
B-OTU000613	0	0	0	0	0	0	0	0	0	0	0	0	0	0	0	0	0	0	0	11	10	8	11	0	6	0	6	6	0	6	5	7	0	0	0	0	0	0	0	0	0	0	0	0	0	0	15	10	17
B-OTU000614	0	0	0	0	0	0	0	0	0	0	0	0	0	0	0	0	0	0	0	4	2	0	11	6	8	0	0	14	21	0	0	0	0	0	0	0	0	0	0	0	0	0	0	0	0	0	0	0	1
B-OTU000615	0	0	0	0	0	0	0	0	0	0	0	0	0	0	0	0	0	0	8	0	0	0	0	0	0	0	0	0	0	0	0	0	0	0	0	4	0	0	0	0	11	0	0	0	0	4	0	0	0
B-OTU000616	0	0	0	0	0	0	0	0	0	0	0	0	0	0	0	0	0	0	2	0	0	0	0	0	0	0	0	0	0	0	0	0	0	0	0	13	6	0	0	0	19	10	0	0	0	11	0	0	0
B-OTU000617	0	0	0	0	0	0	0	0	0	0	0	0	0	0	0	0	0	0	0	8	15	8	10	6	13	0	3	3	3	2	1	3	0	0	0	0	0	0	0	0	0	0	0	0	0	0	6	4	2
B-OTU000618	0	0	0	0	0	0	0	0	0	0	0	0	0	0	0	0	0	0	0	6	0	1	7	7	4	0	1	3	4	3	5	1	0	0	0	0	0	0	0	0	0	0	0	0	0	0	2	3	7
B-OTU000619	8	60	2	1	2	0	0	0	0	0	0	0	11	0	0	26	0	0	0	0	0	0	0	0	1	1	0	0	0	0	0	0	7	0	1	0	0	43	0	79	0	0	1	1	0	2	0	0	0
B-OTU000620	0	0	0	0	0	0	0	0	0	0	0	0	0	0	0	0	0	0	0	0	0	0	0	0	0	1	1	0	0	0	0	0	0	1	0	0	15	0	0	0	0	1	0	0	0	0	1	2	0
B-OTU000621	0	0	0	0	0	0	0	0	0	0	0	0	0	0	0	0	0	0	0	3	6	5	3	6	8	0	6	3	4	6	9	8	0	0	0	0	0	0	0	0	0	0	0	0	0	0	2	5	1
B-OTU000622	0	0	0	0	0	0	0	0	0	0	0	0	0	0	0	0	0	0	0	0	0	0	0	0	0	15	0	0	0	0	0	0	0	0	0	0	1	0	0	0	0	8	0	0	0	0	0	0	0
B-OTU000624	0	0	0	0	0	0	0	0	0	0	0	0	0	0	0	0	0	0	0	0	0	0	0	0	0	0	0	0	0	0	0	0	0	0	0	0	0	0	0	0	0	0	0	0	0	0	0	0	0
B-OTU000625	0	0	0	0	0	0	0	0	0	0	0	0	0	0	0	0	0	0	8	0	0	0	0	0	0	35	0	0	0	0	0	0	0	0	0	1	0	0	0	0	7	2	0	0	0	23	0	0	0
B-OTU000626	0	0	0	0	0	0	0	0	0	0	0	0	0	0	0	0	0	0	19	0	0	0	0	0	0	2	0	0	0	0	0	0	0	0	0	10	4	0	0	0	5	8	0	0	0	1	0	0	0
B-OTU000627	0	0	0	0	0	0	0	0	0	0	0	0	0	0	0	0	0	0	0	0	1	1	1	0	3	0	6	7	7	11	11	12	0	0	0	0	0	0	0	0	0	0	0	0	0	0	0	0	0
B-OTU000628	0	0	0	0	0	0	0	0	0	0	0	0	0	0	0	0	0	0	0	1	3	1	2	0	2	0	6	4	4	14	9	11	0	0	0	0	0	0	0	0	0	0	0	0	0	0	2	1	0
B-OTU000629	0	0	0	0	0	0	0	0	0	0	0	0	0	0	0	0	0	0	0	0	0	0	10	11	15	0	0	0	0	2	1	0	0	0	0	0	0	0	0	0	0	0	0	0	0	0	2	2	2
B-OTU000630	0	0	0	0	0	0	0	0	0	0	0	0	0	0	0	0	0	0	0	1	8	2	0	1	9	0	6	7	6	14	9	9	0	0	0	0	0	0	0	0	0	0	0	0	0	0	5	3	2
B-OTU000631	0	0	0	0	0	0	0	0	0	0	0	0	0	0	0	0	0	0	0	1	0	2	2	3	3	0	0	0	0	7	12	9	0	0	0	0	0	0	0	0	0	0	0	0	0	0	2	1	1
B-OTU000632	0	0	0	0	0	0	0	0	0	0	0	0	0	0	0	0	0	0	0	5	3	4	3	4	2	0	8	6	11	6	5	8	0	0	0	0	0	0	0	0	0	0	0	0	0	0	1	1	6
B-OTU000633	0	0	0	0	0	0	0	0	0	0	0	0	0	0	0	0	0	0	0	3	3	5	0	5	1	0	9	4	4	3	1	1	0	0	0	0	0	0	0	0	0	0	0	0	0	0	0	1	0
B-OTU000634	0	0	0	0	0	0	0	0	0	0	0	0	0	0	0	0	0	0	2	0	0	0	0	0	0	15	0	0	0	0	0	0	0	0	0	0	17	0	0	0	0	3	0	0	4	0	0	0	0
B-OTU000635	0	0	0	0	0	0	0	0	0	0	0	0	0	0	0	0	0	0	0	11	17	11	12	10	17	0	0	0	0	0	0	0	0	0	0	0	0	0	0	0	0	0	0	0	0	0	9	7	10
B-OTU000636	0	0	0	0	0	0	0	0	0	0	0	0	0	0	0	0	0	0	0	5	2	17	2	0	3	0	4	14	12	2	8	7	0	0	0	0	0	0	0	0	0	0	0	0	0	0	2	2	2
B-OTU000637	0	0	0	0	0	0	0	0	0	0	0	0	0	0	0	0	0	0	0	2	2	4	7	0	4	0	2	1	0	7	8	6	0	0	0	0	0	0	0	0	0	0	0	0	0	0	6	6	6
B-OTU000638	0	0	0	0	0	0	0	0	0	0	0	0	0	0	0	0	0	0	0	5	9	5	5	7	6	0	9	8	5	4	5	5	0	0	0	0	0	0	0	0	0	0	0	0	0	0	0	0	1
B-OTU000639	0	0	0	0	0	0	0	0	0	0	0	0	0	0	0	0	0	0	0	6	4	4	12	7	8	0	3	2	3	9	6	9	0	0	0	0	0	0	0	0	0	0	0	0	0	0	5	1	3
B-OTU000640	0	0	0	0	0	0	0	0	0	0	0	0	0	0	0	0	0	0	0	3	2	0	7	16	11	0	3	7	4	8	4	8	0	0	0	0	0	0	0	0	0	0	0	0	0	0	1	1	4
B-OTU000641	0	0	0	0	0	0	0	0	0	0	0	0	0	0	0	0	0	0	0	0	0	0	0	0	0	0	10	6	6	10	8	7	0	0	0	0	0	0	0	0	0	1	0	0	0	0	0	0	0
B-OTU000642	0	0	0	0	0	0	0	0	0	0	0	0	0	0	0	0	0	0	27	0	0	0	0	0	0	19	0	0	0	0	0	0	0	0	0	1	12	0	0	0	0	34	0	0	0	0	0	0	0
B-OTU000643	0	0	0	0	0	0	0	0	0	0	0	0	0	0	0	0	0	0	10	0	0	0	1	0	0	6	2	1	0	0	0	0	0	0	0	15	6	0	0	0	16	8	0	0	0	3	0	1	0
B-OTU000644	0	0	0	0	0	0	0	0	0	0	0	0	0	0	0	0	0	0	0	0	0	0	0	0	0	0	0	6	0	15	10	11	0	0	0	0	0	0	0	0	0	0	0	0	0	0	0	0	0
B-OTU000645	0	0	0	0	0	0	0	0	0	0	0	0	0	0	0	0	0	0	0	5	3	0	1	0	4	0	20	6	5	4	5	6	0	0	0	0	0	0	0	0	0	0	0	0	0	0	6	1	2
B-OTU000646	0	0	0	0	0	0	0	0	0	0	0	0	0	0	0	0	0	0	5	0	0	0	0	0	0	5	0	0	0	0	0	0	0	0	0	19	15	0	0	0	0	7	0	0	0	0	0	0	0
B-OTU000647	0	0	0	0	0	0	0	0	0	0	0	0	0	0	0	0	0	0	17	0	0	0	0	0	0	26	0	0	0	0	0	0	0	0	0	10	2	0	0	0	12	5	0	0	0	9	0	0	0
B-OTU000648	0	0	0	0	0	0	0	0	0	0	0	0	0	0	0	0	0	0	19	0	7	4	1	0	0	0	0	0	0	0	0	0	0	0	0	0	0	0	0	0	2	0	0	0	0	21	2	0	0
B-OTU000649	0	0	1	0	0	0	0	0	0	0	0	0	0	0	0	0	0	0	0	16	23	19	16	12	11	0	2	3	2	2	1	3	0	0	0	0	0	0	0	0	0	0	0	0	0	0	3	2	1
B-OTU000650	0	0	0	0	0	0	0	0	0	0	0	0	0	0	0	0	0	0	0	0	0	0	0	0	0	0	0	0	0	0	0	0	0	0	0	20	3	0	0	0	0	2	0	0	0	6	0	0	0
B-OTU000651	0	0	0	0	0	0	0	0	0	0	0	0	0	0	0	0	0	0	8	0	0	0	0	0	0	36	0	0	0	0	0	0	0	0	0	2	21	0	0	0	0	36	0	0	0	0	0	0	0
B-OTU000652	0	0	0	0	0	0	0	0	0	0	0	0	0	0	0	0	0	0	0	3	8	5	2	1	4	0	7	5	5	6	8	8	0	0	0	0	0	0	0	0	0	0	0	0	0	0	0	0	0
B-OTU000653	0	0	0	0	0	0	0	0	0	0	0	0	0	0	0	0	0	0	6	0	0	0	0	0	0	18	0	0	0	0	0	0	0	0	0	7	1	0	0	0	2	2	0	1	0	13	0	0	0
B-OTU000654	0	0	0	0	0	0	0	0	0	0	0	0	0	0	0	0	0	0	0	1	0	0	0	0	0	0	7	3	4	10	13	9	0	0	0	0	0	0	0	0	0	0	0	0	0	0	0	0	0
B-OTU000655	0	0	0	0	0	0	0	0	0	0	0	0	0	0	0	0	0	0	11	0	0	0	0	0	0	1	0	0	0	0	0	0	0	0	0	13	4	0	0	0	10	3	0	0	0	14	0	0	0
B-OTU000656	0	0	0	0	0	0	0	0	0	0	0	0	0	0	0	0	0	0	0	5	3	3	6	2	4	0	9	7	4	4	4	5	0	0	0	0	0	0	0	0	0	0	0	0	0	0	5	2	5
B-OTU000658	0	0	0	0	0	0	0	0	0	0	0	0	0	0	0	0	0	0	3	0	0	0	0	0	0	14	0	0	0	0	0	0	0	0	0	7	28	0	0	0	3	14	0	0	0	3	0	0	0
B-OTU000659	0	0	0	0	0	0	0	0	0	0	0	0	0	0	0	0	0	0	0	0	0	0	0	0	0	10	0	0	0	0	0	0	0	0	0	0	0	0	0	0	14	9	0	0	0	35	0	0	0
B-OTU000660	0	0	0	0	0	0	0	0	0	0	0	0	0	0	0	0	0	0	3	0	0	0	0	0	0	22	0	0	0	0	0	0	0	0	0	18	0	0	0	0	0	41	0	0	0	3	0	0	0
B-OTU000661	0	0	0	0	0	0	0	0	0	0	0	0	0	0	0	0	0	0	0	10	17	8	8	8	14	0	6	6	5	12	9	9	0	0	0	0	0	0	0	0	0	0	0	0	0	0	11	3	3
B-OTU000662	0	0	0	0	0	0	0	0	0	0	0	0	18	0	0	0	0	1	0	0	0	0	0	0	0	0	0	0	0	0	0	0	0	0	0	0	0	0	0	0	0	0	0	0	0	0	0	0	0
B-OTU000663	0	0	0	3	8	0	0	0	66	72	0	0	0	0	0	0	0	0	0	0	0	0	0	0	0	0	0	0	0	0	0	0	0	0	0	0	0	0	0	0	0	0	0	0	0	0	0	0	0
B-OTU000664	0	0	0	0	0	0	0	0	0	0	0	0	0	0	0	0	0	0	0	1	1	0	2	0	5	0	10	6	5	2	3	1	0	0	0	0	0	0	0	0	0	0	0	0	0	0	2	0	2
B-OTU000665	0	0	0	0	0	0	0	19	20	73	0	0	4	236	46	0	0	32	0	0	0	0	0	0	0	0	0	0	0	0	0	0	0	0	0	0	0	0	0	0	0	0	0	0	0	0	0	0	0
B-OTU000666	0	0	0	0	0	0	0	0	0	0	0	0	0	0	0	0	0	0	0	0	0	0	0	0	0	0	12	12	6	8	13	10	0	0	0	0	0	0	0	0	0	0	0	0	0	0	0	2	0
B-OTU000667	0	0	0	0	0	0	0	0	0	0	0	0	0	0	0	0	0	0	0	0	0	0	0	0	0	0	1	0	1	1	1	8	0	0	0	0	0	0	0	0	0	0	0	0	0	0	1	0	1
B-OTU000668	0	0	0	0	0	0	0	0	0	0	0	0	0	0	0	0	9	0	0	0	0	0	0	0	0	0	0	0	0	0	0	0	122	2	1	0	0	8	0	1	0	0	0	0	1	0	0	0	0
B-OTU000669	0	0	0	0	0	0	0	0	0	0	0	0	0	0	0	0	0	0	0	2	5	8	2	5	7	0	8	5	6	6	4	3	0	0	0	0	0	0	0	0	0	0	0	0	0	0	4	7	6
B-OTU000670	0	0	0	0	0	0	0	0	0	0	0	0	0	0	0	0	0	0	0	3	4	1	6	7	5	0	2	5	4	6	3	4	0	0	0	0	0	0	0	0	0	0	0	0	0	0	11	3	6
B-OTU000671	0	0	0	0	0	0	0	0	0	0	0	0	0	0	0	0	0	0	0	0	0	0	0	0	0	7	0	0	0	0	1	0	0	0	0	11	1	0	0	0	0	3	0	0	0	0	0	0	0
B-OTU000672	0	0	0	0	0	0	0	0	0	0	0	0	0	0	0	0	0	0	0	7	11	4	3	4	4	0	8	6	10	6	8	9	0	0	0	0	0	0	0	0	0	0	0	0	0	0	3	3	3
B-OTU000673	0	0	0	0	0	0	0	0	0	0	0	0	0	0	0	0	0	0	0	0	0	0	0	0	0	0	0	0	0	5	8	9	0	0	0	0	0	0	0	0	0	0	0	0	0	0	4	0	5
B-OTU000675	0	0	0	0	0	0	0	0	0	0	0	0	0	0	0	0	0	0	0	42	35	13	24	22	12	0	0	2	2	1	0	0	0	0	0	0	0	0	0	0	0	0	0	0	0	0	37	18	11
B-OTU000676	0	0	0	0	0	0	0	0	0	0	0	0	0	0	0	0	0	0	17	0	0	0	0	0	0	1	0	0	0	0	0	0	0	0	0	1	12	0	0	0	7	18	0	0	0	10	0	0	0
B-OTU000677	0	0	0	0	0	0	0	0	0	0	0	0	0	0	0	0	0	0	0	3	2	2	2	4	5	0	2	6	3	8	6	9	0	0	0	0	0	0	0	0	0	0	0	0	0	0	2	1	2
B-OTU000678	0	0	0	0	0	0	0	0	0	0	0	0	0	0	0	0	0	0	0	4	8	5	6	3	2	0	27	19	13	8	5	4	0	0	0	0	0	0	0	0	0	0	0	0	0	0	0	0	0
B-OTU000679	0	0	0	0	0	0	0	0	0	0	0	0	0	0	0	0	0	0	4	0	0	0	0	0	0	3	0	0	0	0	0	0	0	0	0	10	8	0	0	0	11	3	0	0	0	8	0	0	0
B-OTU000680	0	0	13	0	0	0	0	21	0	0	0	0	22	0	0	0	21	2	0	0	0	0	0	0	0	0	0	0	0	0	0	0	0	0	21	0	0	0	0	0	0	0	0	0	5	0	0	0	0
B-OTU000681	0	19	0	0	0	0	16	0	0	0	0	1	2	0	0	0	1	0	0	0	0	0	0	0	0	0	0	0	0	0	0	0	0	3	6	0	0	0	0	0	0	0	1	1	2	0	0	0	0
B-OTU000682	0	0	15	0	0	0	0	9	0	0	0	7	22	0	0	1	6	34	0	0	0	0	0	0	0	0	0	0	0	0	0	0	0	0	6	0	0	0	5	0	0	0	0	0	75	0	0	0	0
B-OTU000683	0	0	0	0	0	0	0	0	0	0	0	0	0	0	0	0	0	0	3	0	0	0	0	0	0	1	0	0	0	0	0	0	0	0	0	2	1	0	0	0	12	1	0	0	0	33	0	0	0
B-OTU000684	0	0	0	0	0	0	0	0	0	0	0	0	0	0	0	0	0	0	11	0	0	0	0	0	0	3	0	0	0	0	0	0	0	0	0	17	3	0	0	0	5	3	0	0	0	18	0	0	0
B-OTU000685	0	0	0	0	0	0	0	0	0	0	0	0	0	0	0	0	0	0	0	0	0	0	0	0	0	0	1	1	0	0	1	1	0	0	0	0	0	0	0	0	0	0	0	0	0	0	1	6	5
B-OTU000686	0	54	18	0	0	0	0	0	0	0	0	0	63	0	0	0	0	4	0	0	0	0	0	0	0	0	0	0	0	0	0	0	0	0	0	0	0	0	0	0	0	0	0	215	0	0	0	0	0
B-OTU000687	0	0	0	0	0	0	0	0	0	0	0	0	0	0	0	0	0	0	3	0	0	0	0	0	0	8	0	0	0	0	0	0	0	0	0	7	7	0	0	0	6	7	0	0	0	1	0	0	0
B-OTU000688	0	0	0	0	0	0	0	0	0	0	0	0	0	0	0	0	0	0	0	11	9	8	9	13	9	0	8	0	6	0	0	1	0	0	0	0	0	0	0	0	0	0	0	0	0	0	2	1	3
B-OTU000689	3	1	0	0	0	0	1	0	0	0	3	1	0	0	0	1	2	0	0	0	0	0	0	0	0	0	0	0	0	0	0	0	6	4	0	0	0	3	4	4	0	0	6	0	1	0	0	0	0
B-OTU000690	0	0	0	0	0	0	0	0	0	0	0	0	0	0	0	0	0	0	0	9	13	22	0	0	13	1	4	0	1	4	5	2	0	0	0	0	0	0	0	0	0	0	0	0	0	0	15	0	1
B-OTU000691	0	0	0	0	0	0	0	0	0	0	0	0	0	0	0	0	0	0	0	2	14	15	41	40	38	0	0	0	0	0	0	0	0	0	0	0	0	0	0	0	0	0	0	0	0	0	10	3	6
B-OTU000692	0	0	0	0	0	0	0	0	0	0	0	0	0	0	0	0	0	5	0	0	0	14	0	0	0	3	8	6	0	8	1	1	0	0	0	0	0	0	0	0	0	0	0	0	0	0	0	0	0
B-OTU000694	0	0	0	1	0	0	0	0	0	0	0	0	1	17	36	0	0	434	0	0	0	0	0	0	0	0	0	0	0	0	0	0	0	0	0	0	0	0	0	0	0	0	0	0	0	0	0	0	0
B-OTU000695	0	0	0	0	0	0	0	0	0	0	0	0	0	0	0	0	0	0	0	7	8	6	6	7	5	0	12	12	14	4	7	8	0	0	0	0	0	0	0	0	0	0	0	0	0	0	11	4	2
B-OTU000696	0	0	0	0	0	0	0	0	0	0	0	0	0	0	0	0	0	0	0	6	11	2	8	5	8	0	1	3	1	2	3	1	0	0	0	0	0	0	0	0	0	0	0	0	0	0	4	2	2
B-OTU000697	0	0	0	0	0	0	0	0	0	0	0	0	0	0	0	0	0	0	13	0	0	0	0	0	0	5	0	0	0	0	0	0	0	0	0	1	4	0	0	0	2	1	0	0	0	15	0	0	0
B-OTU000698	0	0	0	0	0	0	0	0	0	0	0	0	0	0	0	0	0	0	0	5	3	1	3	1	2	0	5	1	2	2	2	3	0	0	0	0	0	0	0	0	0	0	0	0	0	0	4	2	8
B-OTU000699	0	0	0	0	0	0	0	0	0	0	0	0	0	0	0	0	0	0	0	2	1	0	7	2	2	0	11	5	4	0	16	1	0	0	0	0	0	0	0	0	0	0	0	0	0	0	1	0	0
B-OTU000700	0	0	0	0	0	0	0	0	0	0	0	0	0	0	0	0	0	0	0	8	2	5	3	0	2	0	7	10	15	8	5	10	0	0	0	0	0	0	0	0	0	0	0	0	0	0	4	8	5
B-OTU000701	0	0	0	0	0	0	0	0	0	0	0	0	0	0	0	0	0	0	0	7	4	7	11	6	12	0	0	0	0	1	0	3	0	0	0	0	0	0	0	0	0	0	0	0	0	0	0	0	0
B-OTU000702	0	0	0	0	0	0	0	0	0	0	0	0	0	0	0	0	0	0	0	11	6	14	8	9	10	0	6	2	6	3	6	6	0	0	0	0	0	0	0	0	0	0	0	0	0	0	7	2	5
B-OTU000703	1	0	0	0	0	0	0	1	0	0	0	5	0	0	0	0	0	0	0	0	0	0	0	0	0	0	0	0	0	0	0	0	0	0	0	0	0	0	0	0	0	0	0	0	0	0	0	0	0
B-OTU000705	4	3	0	0	0	0	4	36	0	0	0	0	0	0	0	0	8	1	0	0	0	0	0	0	0	0	0	0	0	0	0	0	0	1	4	0	0	0	0	0	0	0	0	0	4	0	0	0	0
B-OTU000707	0	0	0	0	0	0	0	0	0	0	0	0	0	0	0	0	0	0	0	0	2	0	0	6	9	0	0	0	1	0	0	2	0	0	0	0	0	0	0	0	0	0	0	0	0	0	1	7	5
B-OTU000708	0	0	0	0	0	0	0	0	0	0	0	0	0	0	0	0	0	0	0	9	6	5	4	8	5	0	2	6	8	3	1	2	0	0	0	0	0	0	0	0	0	0	0	0	0	0	11	15	7
B-OTU000709	0	0	0	0	0	0	0	0	0	0	0	0	0	0	0	0	0	0	0	5	4	7	4	5	7	0	2	2	3	4	2	4	0	0	0	0	0	0	0	0	0	0	0	0	0	0	9	4	5
B-OTU000710	0	0	0	0	0	0	0	0	0	0	0	0	0	0	0	0	0	0	0	3	1	4	3	0	1	0	3	4	4	3	3	2	0	0	0	0	0	0	0	0	0	0	0	0	0	0	26	8	12
B-OTU000711	0	0	0	0	0	0	0	0	0	0	0	0	0	0	0	0	0	0	0	2	2	1	6	7	7	0	3	4	1	12	9	5	0	0	0	0	0	0	0	0	0	0	0	0	0	0	1	0	0
B-OTU000712	0	0	0	0	0	0	0	0	0	0	0	0	0	0	0	0	0	0	0	4	2	3	8	10	8	0	1	2	2	0	0	7	0	0	0	0	0	0	0	0	0	0	0	0	0	0	0	0	3
B-OTU000713	0	0	1	5	3	0	0	0	0	0	0	0	0	0	0	0	0	0	3	8	3	7	4	4	3	3	4	4	9	1	2	3	0	0	0	0	4	0	0	0	1	4	0	0	0	2	3	2	4
B-OTU000714	0	0	0	0	0	0	0	0	0	0	0	0	0	0	0	0	0	0	0	0	1	0	0	1	0	0	5	6	6	11	9	9	0	0	0	0	0	0	0	0	0	0	0	0	0	0	0	0	0
B-OTU000715	0	0	0	0	0	0	0	0	0	0	0	0	0	0	0	0	0	0	2	0	0	0	0	0	0	1	0	0	0	0	0	0	0	0	0	9	3	0	0	0	1	5	0	0	0	1	0	0	0
B-OTU000716	0	0	0	0	0	0	0	0	0	0	0	0	0	0	0	0	0	0	0	1	2	4	0	0	1	0	13	14	14	3	3	6	0	0	0	0	0	0	0	0	0	0	0	0	0	0	2	6	4
B-OTU000717	0	0	0	0	0	0	0	0	0	0	0	0	0	0	0	0	0	0	8	0	0	0	0	0	0	16	0	0	0	0	0	0	0	0	0	20	8	0	0	0	10	5	0	0	0	9	0	0	0
B-OTU000718	0	0	0	0	0	0	0	0	0	0	0	0	0	0	0	0	0	0	0	2	2	1	2	0	3	0	3	1	3	6	4	6	0	0	0	0	0	0	0	0	0	0	0	0	0	0	23	13	13
B-OTU000719	0	0	0	0	0	0	0	0	0	0	0	0	0	0	0	0	0	0	19	0	0	0	0	0	0	0	0	0	0	0	0	0	0	0	0	1	3	0	0	0	0	0	0	0	0	1	0	0	0
B-OTU000720	0	0	0	0	0	0	0	0	0	0	0	0	0	0	0	0	0	0	0	0	1	1	0	0	1	0	6	11	6	2	2	3	0	0	0	0	0	0	0	0	0	0	0	0	0	0	1	3	3
B-OTU000721	0	0	0	0	0	0	0	0	0	0	0	0	0	0	0	0	0	0	11	0	0	0	0	0	0	3	0	0	0	0	0	0	0	0	0	0	0	0	0	0	2	0	0	0	0	4	0	0	0
B-OTU000722	0	0	0	0	0	0	0	0	0	0	0	0	0	0	0	0	0	0	0	2	3	10	2	0	1	0	12	17	21	1	2	3	0	0	0	0	0	0	0	0	0	0	0	0	0	0	3	2	2
B-OTU000723	0	0	0	0	0	0	0	0	0	0	0	0	0	0	0	0	0	0	0	6	3	1	5	0	2	0	5	5	6	2	1	2	0	0	0	0	0	0	0	0	0	0	0	0	0	0	4	10	8
B-OTU000724	0	0	0	0	0	0	0	0	0	0	0	0	0	0	0	0	0	0	3	0	0	0	0	0	0	3	0	0	0	0	0	0	0	0	0	10	2	0	0	0	0	0	0	0	0	0	0	0	0
B-OTU000725	0	0	0	32	42	0	0	0	1	0	0	0	0	0	0	0	0	0	0	6	3	2	3	7	4	0	2	2	3	6	8	8	0	0	0	0	0	0	0	0	0	1	0	0	0	0	2	3	1
B-OTU000726	0	0	0	0	0	0	0	0	0	0	0	0	0	0	0	0	0	0	0	2	13	7	1	3	5	0	0	1	1	0	0	0	0	0	0	0	0	0	0	0	0	0	0	0	0	0	1	0	0
B-OTU000727	0	0	0	0	0	0	0	0	0	0	0	0	0	0	0	0	0	0	4	0	0	0	0	0	0	2	0	0	0	0	0	0	0	0	0	13	6	0	0	0	6	2	0	0	0	11	0	0	0
B-OTU000728	0	0	0	0	0	0	0	0	0	0	0	0	0	0	0	0	0	0	0	3	3	2	0	1	2	0	4	6	4	6	6	4	0	0	0	0	0	0	0	0	0	0	0	0	0	0	7	4	7
B-OTU000729	0	0	0	0	0	0	0	0	0	0	0	0	0	0	0	0	0	0	10	0	0	0	0	0	0	6	0	0	0	0	0	0	0	0	0	15	0	0	0	0	36	1	0	0	0	18	0	0	0
B-OTU000730	0	0	0	0	0	0	0	0	0	0	0	0	0	0	0	0	0	0	0	1	0	0	0	0	0	0	0	0	0	0	0	0	0	0	0	0	0	0	0	0	0	0	0	0	0	0	0	0	0
B-OTU000731	0	0	1	0	0	0	0	0	0	0	0	0	30	0	0	0	10	2	0	0	0	0	0	0	0	0	0	0	0	0	0	0	0	0	25	0	0	0	0	0	0	0	0	0	42	0	0	0	0
B-OTU000732	0	0	0	0	0	0	0	0	0	0	0	0	0	0	0	0	0	0	0	11	3	12	7	0	7	0	3	7	7	3	7	3	0	0	0	0	0	0	0	0	0	0	0	0	0	0	10	2	10
B-OTU000733	0	0	0	0	0	0	0	0	0	0	0	0	0	0	0	0	0	0	0	14	14	16	6	12	6	0	5	0	5	4	1	4	0	0	0	0	0	0	0	0	0	0	0	0	0	0	0	1	5
B-OTU000734	0	0	0	0	0	0	0	0	0	0	0	0	0	0	0	0	0	0	0	0	3	4	0	4	3	0	11	6	4	11	5	8	0	0	0	0	0	0	0	0	0	0	0	0	0	0	1	0	1
B-OTU000735	0	0	0	0	0	0	0	0	0	0	0	0	0	0	0	0	0	0	0	0	0	0	0	0	0	15	0	0	0	0	0	0	0	0	0	15	6	0	0	0	8	9	0	0	0	7	0	0	0
B-OTU000736	0	4	0	0	0	0	5	4	0	0	0	9	0	0	0	0	10	0	0	0	0	0	0	0	0	0	0	0	0	0	0	0	0	7	21	0	0	0	4	0	0	0	0	0	1	0	0	0	0
B-OTU000737	0	0	0	0	0	0	0	0	0	0	0	0	0	0	0	0	0	0	0	1	1	0	1	3	1	1	14	14	8	4	1	1	0	0	0	0	0	0	0	0	0	0	0	0	0	0	0	0	0
B-OTU000738	0	0	0	0	0	0	0	0	0	0	0	0	0	0	0	0	0	0	0	0	0	0	0	0	0	0	0	0	0	1	0	0	0	0	0	0	0	0	0	0	0	0	0	0	0	0	1	0	0
B-OTU000739	0	0	0	0	0	0	0	0	0	0	0	0	0	0	0	0	0	0	4	0	0	0	0	0	0	5	0	0	0	0	0	0	0	0	0	15	4	0	0	0	8	4	0	0	0	7	0	0	0
B-OTU000740	0	0	0	0	0	0	0	0	0	0	0	0	0	0	0	0	0	0	0	11	5	5	6	4	5	0	4	2	3	2	3	1	0	0	0	0	0	0	0	0	0	0	0	0	0	0	7	3	7
B-OTU000741	0	0	0	0	0	0	0	0	0	0	0	0	0	0	0	0	0	0	0	1	0	0	1	4	2	0	1	2	3	16	11	9	0	0	0	0	0	0	0	0	0	0	0	0	0	0	1	0	1
B-OTU000742	0	0	0	0	0	0	0	0	0	0	0	0	0	0	0	0	0	0	0	0	0	0	0	0	0	0	0	0	0	0	0	0	0	0	0	235	0	0	0	0	1	0	0	0	0	0	0	0	0
B-OTU000743	0	0	0	0	0	0	0	0	0	0	0	0	0	0	0	0	0	0	0	0	1	47	0	0	0	0	1	3	6	10	8	7	0	0	0	0	0	0	0	0	0	0	0	0	0	0	0	0	0
B-OTU000744	0	0	0	0	0	0	0	2	0	0	0	0	36	0	0	0	0	0	0	0	0	0	0	0	0	0	0	0	0	0	0	0	0	0	0	0	0	0	0	0	0	0	0	0	0	0	0	0	0
B-OTU000745	0	0	0	0	0	0	0	0	0	0	0	0	0	0	0	0	0	0	2	0	0	0	0	0	0	16	0	0	0	0	0	0	0	0	0	2	0	0	0	0	1	4	0	0	15	0	0	0	0
B-OTU000746	0	0	0	0	0	0	0	0	0	0	0	0	0	0	0	0	0	0	0	5	4	4	3	1	9	0	12	15	14	5	4	9	0	0	0	0	0	0	0	0	0	0	0	0	0	0	0	0	5
B-OTU000748	0	0	0	0	0	0	0	0	0	0	0	0	0	0	0	0	0	0	0	0	0	0	0	0	0	10	0	0	0	0	0	0	0	0	0	9	15	0	0	0	2	15	0	0	0	1	0	0	0
B-OTU000749	0	0	0	0	0	0	0	0	0	0	0	0	0	0	0	0	0	0	0	3	4	2	1	5	6	0	5	2	4	8	6	9	0	0	0	0	0	0	0	0	0	0	0	0	0	0	4	0	1
B-OTU000750	0	0	0	0	0	0	0	0	0	0	0	0	0	0	0	0	0	0	0	0	0	0	0	0	0	0	0	0	0	0	0	0	0	0	0	0	17	0	0	0	0	0	0	0	0	0	0	0	0
B-OTU000751	0	0	9	0	0	0	0	0	0	0	0	0	0	0	0	0	0	351	0	0	0	0	0	0	0	0	0	0	0	0	0	0	0	0	0	0	0	0	0	0	0	0	0	0	0	0	1	0	0
B-OTU000752	0	0	0	0	0	0	0	0	0	0	0	0	0	0	0	0	0	0	20	0	0	0	0	0	0	6	0	0	0	0	0	0	0	0	0	37	3	0	0	0	4	20	0	0	0	0	0	0	0
B-OTU000753	0	0	0	0	0	0	0	0	0	0	0	0	0	0	0	0	0	0	0	0	0	0	0	0	0	0	0	0	0	0	0	0	0	0	0	40	1	0	0	0	0	12	0	0	0	26	0	0	0
B-OTU000754	0	0	0	0	0	0	0	0	0	0	0	0	0	0	0	0	0	0	0	0	0	0	0	0	0	0	0	0	0	0	0	0	0	0	0	0	0	0	0	0	0	1	0	0	0	0	0	0	0
B-OTU000755	0	0	0	0	0	0	0	0	0	0	0	0	0	0	0	0	0	0	0	1	1	0	3	5	7	0	1	4	0	0	2	1	0	0	0	0	0	0	0	0	0	0	0	0	0	0	2	0	3
B-OTU000756	0	0	0	0	0	0	0	0	0	0	0	0	0	0	0	0	0	0	0	27	40	28	33	2	0	0	0	0	0	0	0	0	0	0	0	0	0	0	0	0	0	0	0	0	0	0	1	0	0
B-OTU000757	0	0	0	0	0	0	0	0	0	0	0	0	0	0	0	0	0	0	0	6	6	2	10	8	9	0	1	5	1	1	0	12	0	0	0	0	0	0	0	0	0	0	0	0	0	0	2	0	3
B-OTU000758	0	0	0	0	0	0	0	0	0	0	0	0	0	0	0	0	0	0	6	0	0	0	0	0	0	0	0	0	0	0	0	0	0	0	0	8	0	0	0	0	6	0	0	0	0	23	0	0	0
B-OTU000759	0	0	0	0	0	0	0	0	0	0	0	0	0	0	0	0	0	0	0	0	0	0	0	0	0	18	0	0	0	0	0	0	0	0	0	12	0	0	0	0	0	28	0	0	0	0	0	0	0
B-OTU000760	0	0	0	0	0	0	0	0	0	0	0	0	0	0	0	0	0	0	16	0	0	0	0	0	0	5	0	0	0	0	0	0	0	0	0	11	7	0	0	0	5	3	0	0	0	5	0	0	0
B-OTU000761	23	3	0	0	0	0	2	0	0	0	7	0	0	0	0	39	0	0	0	0	0	0	0	0	0	0	0	0	0	0	0	0	3	2	0	0	0	2	0	4	0	0	1	5	0	0	0	0	0
B-OTU000762	0	0	0	0	0	0	0	0	0	0	0	0	0	0	0	0	0	0	0	2	2	0	12	4	15	0	0	1	1	0	0	1	0	0	0	0	0	0	0	0	0	0	0	0	0	0	0	0	3
B-OTU000763	0	0	0	0	0	0	0	0	0	0	0	0	0	0	0	0	0	0	0	7	5	4	3	0	4	0	8	11	16	4	5	6	0	0	0	0	0	0	0	0	0	0	0	0	0	0	3	1	5
B-OTU000764	0	0	0	0	0	0	0	0	0	0	0	0	0	0	0	0	0	0	11	0	0	0	0	0	0	21	0	0	0	0	0	0	0	0	0	0	9	0	0	0	0	0	0	0	0	1	0	0	0
B-OTU000765	0	0	0	0	0	0	0	0	0	0	0	0	1	0	0	0	0	0	11	0	0	0	0	0	0	10	0	0	0	0	0	0	0	0	0	2	2	0	0	0	6	6	0	0	0	9	0	0	0
B-OTU000766	0	0	0	0	0	0	0	5	1	2	0	0	0	8	5	0	0	0	0	0	0	0	0	0	0	0	2	10	11	3	4	6	0	0	0	0	0	0	0	0	0	0	0	0	1	0	0	0	0
B-OTU000767	0	0	0	0	0	0	0	0	0	0	0	0	0	0	0	0	0	0	0	1	3	0	2	0	1	0	0	0	0	0	0	0	0	0	0	0	0	0	0	0	0	0	0	0	0	0	0	0	0
B-OTU000768	0	0	0	0	0	0	0	0	0	0	0	0	0	0	0	0	0	0	0	3	3	5	1	3	5	0	3	2	1	5	3	4	0	0	0	0	0	0	0	0	0	0	0	0	0	0	7	11	8
B-OTU000769	0	0	0	0	0	0	0	0	0	0	0	0	0	0	0	0	0	0	0	1	2	2	1	3	1	0	1	0	2	3	3	3	0	0	0	0	0	0	0	0	0	0	0	0	0	0	4	22	6
B-OTU000770	0	0	0	0	0	0	0	93	0	0	0	0	3	0	0	0	0	3	2	2	2	7	0	2	1	0	0	0	0	0	0	0	0	0	0	0	0	0	0	0	0	0	0	0	0	0	0	0	0
B-OTU000771	0	0	0	0	0	0	0	0	0	0	0	0	0	0	0	0	0	0	0	4	5	2	14	12	10	0	1	0	2	3	4	4	0	0	0	0	0	0	0	0	0	0	0	0	0	0	6	3	2
B-OTU000772	0	0	0	0	0	0	0	0	0	0	0	0	0	0	0	0	0	0	1	0	0	0	0	0	0	0	0	0	0	0	0	0	0	0	0	12	0	0	0	0	9	0	0	0	0	6	0	0	0
B-OTU000773	0	0	0	0	0	0	0	0	0	0	0	0	0	0	0	0	0	0	0	0	1	1	2	0	1	0	5	2	2	6	3	8	0	0	0	0	0	0	0	0	0	0	0	0	0	0	7	4	3
B-OTU000774	0	0	0	0	0	0	0	0	0	0	0	0	0	0	0	0	0	0	0	0	0	2	1	0	3	0	2	2	0	1	2	2	0	0	0	0	0	0	0	0	0	0	0	0	0	0	0	4	4
B-OTU000775	0	0	0	0	0	0	0	0	0	0	0	0	0	0	0	0	0	0	0	5	0	0	11	2	12	0	0	2	1	9	7	7	0	0	0	0	0	0	0	0	0	0	0	0	0	0	8	3	3
B-OTU000778	0	0	0	0	0	0	0	0	0	0	0	0	0	0	0	0	0	0	0	3	4	8	2	3	6	0	3	1	1	1	2	2	0	0	0	0	0	0	0	0	0	0	0	0	0	0	7	12	6
B-OTU000780	0	0	0	0	0	0	0	0	0	0	0	0	0	0	0	0	0	0	0	0	0	1	0	0	1	0	3	0	4	2	4	2	0	0	0	0	0	0	0	0	0	0	0	0	0	0	3	4	9
B-OTU000781	0	0	0	0	0	0	0	0	0	0	0	0	0	0	0	0	0	0	0	3	6	2	9	17	10	0	3	0	3	1	0	3	0	0	0	0	0	0	0	0	0	0	0	0	0	0	0	0	0
B-OTU000782	0	0	0	0	0	0	0	0	0	0	0	0	0	0	0	0	0	0	0	17	7	3	9	3	3	0	3	6	6	0	1	2	0	0	0	0	0	0	0	0	0	0	0	0	0	0	7	10	6
B-OTU000783	0	0	0	0	0	0	0	0	0	0	0	0	0	0	0	0	0	0	4	0	0	0	0	0	0	12	0	0	0	0	0	0	0	0	0	3	9	0	0	0	4	10	0	0	0	2	0	0	0
B-OTU000784	0	0	0	0	0	0	0	0	0	0	0	0	0	0	0	0	0	0	0	15	8	8	7	2	6	0	2	2	5	3	3	6	0	0	0	0	0	0	0	0	0	0	0	0	0	0	10	12	10
B-OTU000785	0	0	0	0	0	0	0	0	0	0	0	0	0	0	0	0	0	0	6	0	0	0	0	0	0	7	0	0	0	0	0	0	0	0	0	2	6	0	0	0	1	16	0	0	0	5	0	0	0
B-OTU000786	0	0	0	0	0	0	0	0	0	0	0	0	0	0	0	0	0	0	23	0	0	0	0	0	0	0	0	0	0	0	0	0	0	0	0	0	2	0	0	0	0	0	0	0	0	0	0	0	0
B-OTU000787	0	0	0	0	0	0	0	0	0	0	0	0	0	0	0	0	0	0	0	4	1	2	4	2	7	0	4	5	3	3	4	5	0	0	0	0	1	0	0	0	0	0	0	0	0	0	2	0	0
B-OTU000788	0	0	0	0	0	0	0	0	0	0	0	0	0	0	0	0	0	0	37	0	0	0	0	0	0	0	0	0	0	0	0	0	0	0	0	1	11	0	0	0	4	1	0	0	0	2	0	0	0
B-OTU000789	0	0	0	0	0	0	0	0	0	0	0	0	0	0	0	0	0	0	0	2	2	1	2	4	2	0	5	5	1	7	12	8	0	0	0	0	0	0	0	0	0	0	0	0	0	0	0	0	1
B-OTU000790	0	0	0	0	0	1	0	0	0	0	44	4	5	0	0	0	0	0	0	0	0	0	0	0	0	0	0	0	0	0	0	0	0	0	0	0	0	0	6	0	0	0	149	1	0	0	0	0	0
B-OTU000791	0	0	1	0	0	0	3	0	0	0	8	0	10	0	0	0	0	1	0	0	0	0	0	0	0	0	0	0	0	0	0	0	0	0	0	0	0	0	0	0	0	0	0	1	0	0	0	0	0
B-OTU000792	0	0	0	0	0	0	0	0	0	0	0	0	0	0	0	0	0	0	0	6	6	1	4	7	6	0	3	8	6	1	1	5	0	0	0	0	0	0	0	0	0	0	0	0	0	0	1	4	5
B-OTU000793	0	0	0	0	0	8	0	0	0	0	11	0	0	0	0	2	0	0	1	0	0	0	0	0	0	4	0	0	0	0	0	0	0	0	0	0	8	0	0	55	5	3	0	0	0	2	0	0	0
B-OTU000794	0	0	2	0	0	0	3	0	0	0	0	2	0	0	0	0	0	0	0	0	0	0	0	0	0	0	0	0	0	0	0	0	0	5	1	0	0	0	4	0	0	0	6	3	1	0	0	0	0
B-OTU000795	3	0	0	0	0	0	1	0	0	0	0	0	0	0	0	0	3	6	0	0	0	0	0	0	0	0	0	0	0	0	0	0	0	18	4	0	0	0	1	0	0	0	0	0	5	0	0	0	0
B-OTU000796	0	0	0	0	0	0	0	0	0	0	0	0	0	0	0	0	0	0	0	10	7	1	17	17	18	0	0	1	7	0	1	1	0	0	0	0	0	0	0	0	0	0	0	0	0	0	0	0	0
B-OTU000797	0	0	0	0	0	0	0	0	0	0	0	0	0	0	0	0	0	0	11	0	0	0	0	0	0	4	0	0	0	0	0	0	0	0	0	8	6	0	0	0	6	4	0	0	0	4	0	0	0
B-OTU000798	0	0	0	0	0	0	0	0	0	0	0	0	0	0	0	0	0	0	2	0	0	0	0	0	0	2	0	0	0	0	0	0	0	0	0	0	24	0	0	0	1	0	0	0	0	11	0	0	0
B-OTU000799	0	0	0	0	0	0	0	0	0	0	0	0	0	0	0	0	0	0	1	0	0	0	0	0	0	12	0	0	0	0	0	0	0	0	0	1	15	0	0	0	7	14	0	0	0	0	0	0	0
B-OTU000800	0	0	0	0	0	0	0	0	0	0	0	0	0	0	0	0	0	0	42	0	0	0	0	0	0	8	0	0	0	0	0	0	0	0	0	0	8	0	0	0	1	4	0	0	0	20	0	0	0
B-OTU000801	0	0	0	0	0	0	0	0	0	0	0	0	0	0	0	0	0	0	0	0	0	15	0	4	7	0	6	4	3	5	7	9	0	0	0	0	0	0	0	0	0	0	0	0	0	0	0	0	0
B-OTU000802	0	0	0	0	0	0	0	0	0	0	0	0	0	0	0	0	0	0	0	6	2	3	9	8	12	0	4	2	2	8	5	6	0	0	0	0	0	0	0	0	0	0	0	0	0	0	2	0	2
B-OTU000803	0	0	0	0	0	0	0	0	0	0	0	0	0	0	0	0	0	0	0	0	0	0	0	0	1	0	7	10	2	2	2	3	0	0	0	0	0	0	0	0	0	0	0	0	0	0	0	0	1
B-OTU000804	0	0	0	3	4	0	0	0	0	0	0	0	0	50	179	0	0	8	0	0	0	0	0	0	0	0	1	1	0	1	4	3	0	0	0	0	0	0	0	0	0	0	0	0	0	0	0	0	0
B-OTU000805	0	0	0	0	0	0	0	0	0	0	0	0	0	0	0	0	0	0	0	0	0	0	0	0	0	15	0	0	0	0	0	0	0	0	0	24	1	0	0	0	0	0	0	0	0	0	0	0	0
B-OTU000806	0	0	0	0	0	0	0	0	0	0	0	0	0	0	0	0	0	0	2	0	0	0	0	0	0	0	0	0	0	0	0	0	0	0	0	17	0	0	0	0	28	0	0	0	0	9	0	0	0
B-OTU000807	0	0	0	0	0	0	0	0	0	0	0	0	0	0	0	0	0	0	5	0	0	0	0	0	0	23	0	0	0	0	0	0	0	0	0	0	2	0	0	0	0	1	0	0	0	0	0	0	0
B-OTU000809	0	0	0	0	0	0	0	0	0	0	0	0	0	0	0	0	0	0	3	0	0	0	0	0	0	6	0	0	0	0	0	0	0	0	0	18	3	0	0	0	8	11	0	0	0	9	0	0	0
B-OTU000810	0	0	0	0	0	0	0	0	0	0	0	0	0	0	0	0	0	0	8	0	0	0	0	0	0	1	0	0	0	0	0	0	0	0	0	16	23	0	0	0	1	9	0	0	0	2	0	0	0
B-OTU000811	0	0	0	0	0	0	0	0	0	0	0	0	0	0	0	0	0	0	0	5	1	10	4	2	6	0	1	0	0	0	0	3	0	0	0	0	0	0	0	0	0	0	0	0	0	0	3	4	2
B-OTU000812	0	0	0	0	0	0	0	0	0	0	0	0	0	0	0	0	0	0	0	3	1	2	10	1	9	0	2	2	1	7	5	4	0	0	0	0	0	0	0	0	0	0	0	0	0	0	3	3	3
B-OTU000813	0	0	0	0	0	0	0	0	0	0	0	0	0	0	0	0	0	0	19	0	0	0	0	0	0	0	0	0	0	0	0	0	0	0	0	25	3	0	0	0	8	0	0	0	0	28	0	0	0
B-OTU000814	0	0	0	0	0	0	0	0	0	0	0	0	0	0	0	0	0	0	4	0	0	0	0	0	0	0	0	0	0	0	0	0	0	0	0	14	1	0	0	0	14	0	0	0	0	3	0	0	0
B-OTU000815	0	0	0	0	0	0	0	0	0	0	0	0	0	0	0	0	0	0	0	5	9	8	5	0	1	0	5	6	6	3	3	3	0	0	0	0	0	0	0	0	0	0	0	0	0	0	6	5	6
B-OTU000816	0	0	4	3	2	0	0	0	5	11	26	1	7	2	1	0	0	6	0	0	0	0	0	0	0	0	0	0	0	0	0	1	0	0	0	0	0	0	0	0	0	1	118	1	0	0	0	0	0
B-OTU000817	0	0	0	0	0	0	0	0	0	0	0	0	0	0	0	0	0	0	0	7	2	1	5	0	2	0	3	3	6	9	4	3	0	0	0	0	0	0	0	0	0	0	0	0	0	0	2	0	1
B-OTU000818	0	0	0	0	0	0	0	0	0	0	0	0	0	0	0	0	0	0	0	0	0	0	0	0	0	7	0	0	0	0	0	0	0	0	0	0	0	0	0	0	1	0	0	0	0	0	0	0	0
B-OTU000819	0	0	0	0	0	0	0	0	0	0	0	0	0	0	0	0	0	0	0	4	9	2	2	4	2	0	0	1	1	2	2	0	0	0	0	0	0	0	0	0	0	0	0	0	0	0	6	1	3
B-OTU000820	0	0	0	0	0	0	0	0	0	0	0	0	0	0	0	0	0	0	0	10	9	14	1	2	3	0	6	10	11	5	5	9	0	0	0	0	0	0	0	0	0	0	0	0	0	0	0	4	3
B-OTU000821	0	0	0	0	0	0	0	0	0	0	0	0	0	0	0	0	0	0	0	2	4	0	2	0	4	0	5	3	3	1	1	1	0	0	0	0	0	0	0	0	0	0	0	0	0	0	5	4	5
B-OTU000822	0	0	0	0	0	0	0	0	0	0	0	0	0	0	0	0	0	0	0	0	2	0	2	4	2	0	10	20	20	1	1	1	0	0	0	0	0	0	0	0	0	0	0	0	0	0	0	0	0
B-OTU000823	0	0	0	0	0	0	0	0	0	0	0	0	0	0	0	0	0	0	0	0	1	0	1	2	5	0	0	0	2	2	1	7	0	0	0	0	0	0	0	0	0	0	0	0	0	0	0	0	0
B-OTU000824	0	0	0	0	0	0	0	0	0	0	0	0	0	0	0	0	0	0	0	0	0	0	0	0	0	27	0	0	0	0	0	0	0	0	0	0	41	0	0	0	0	33	0	0	0	0	0	0	0
B-OTU000825	0	0	0	0	0	0	0	0	0	0	0	0	0	0	0	0	0	0	0	3	3	4	4	4	4	0	2	3	2	4	7	3	0	0	0	0	0	0	0	0	0	0	0	0	0	0	1	0	2
B-OTU000826	0	0	0	0	0	1	0	0	0	0	0	0	0	0	0	0	0	0	0	0	7	1	0	0	1	0	3	7	14	0	0	4	0	0	0	0	0	0	0	0	0	0	0	0	0	0	0	0	0
B-OTU000827	0	0	0	0	0	0	0	0	0	0	0	0	0	0	0	0	0	0	0	0	1	0	1	1	3	0	5	5	4	4	7	5	0	0	0	0	0	0	0	0	0	0	0	0	0	0	2	0	3
B-OTU000828	0	0	0	0	0	0	0	0	0	0	0	0	4	142	199	0	0	1	0	0	0	0	0	0	0	0	0	0	0	0	0	0	0	0	0	0	0	0	0	0	0	0	0	0	0	0	0	0	0
B-OTU000829	0	0	0	0	0	0	0	0	0	0	0	0	0	0	0	0	0	0	0	0	0	0	0	0	0	0	5	1	4	10	3	4	0	0	0	0	0	0	0	0	0	0	0	0	0	0	0	0	0
B-OTU000830	0	0	0	0	0	0	0	0	211	111	0	0	0	15	14	0	0	0	0	0	0	0	0	0	0	0	0	0	0	0	0	0	0	0	0	0	0	0	0	0	0	0	0	0	0	0	0	0	0
B-OTU000831	5	3	0	0	0	0	0	0	0	0	0	1	0	0	0	2	0	0	0	0	0	0	0	0	0	0	0	0	0	0	0	0	0	0	5	0	0	1	0	2	0	0	5	2	0	0	0	0	0
B-OTU000832	0	0	0	0	0	0	0	0	0	0	0	0	0	0	0	0	0	0	0	2	2	3	2	4	4	0	1	1	1	1	2	1	0	0	0	0	0	0	0	0	0	0	0	0	0	0	0	0	5
B-OTU000833	0	0	0	0	0	0	0	0	0	0	0	0	0	0	0	0	0	0	0	1	0	0	1	2	2	0	4	2	1	7	13	10	0	0	0	0	0	0	0	0	0	0	0	0	0	0	0	0	0
B-OTU000835	0	0	0	0	0	0	0	0	0	0	0	0	0	0	0	0	0	0	0	1	1	2	2	2	4	0	7	3	3	6	4	7	0	0	0	0	0	0	0	0	0	0	0	0	0	0	3	1	2
B-OTU000836	0	0	0	0	0	0	0	0	0	0	0	0	0	0	0	0	0	0	0	0	0	0	0	0	0	33	0	0	0	0	0	0	0	0	0	0	3	0	0	0	0	4	0	0	0	0	0	0	0
B-OTU000837	0	0	0	0	0	0	0	0	0	0	0	0	0	0	0	0	0	0	0	6	11	12	12	12	22	0	1	0	0	2	1	0	0	0	0	0	0	0	0	0	0	0	0	0	0	0	11	0	2
B-OTU000838	0	0	0	0	0	0	0	0	22	90	0	0	0	0	0	0	0	0	0	0	0	0	0	0	0	0	0	0	0	0	0	0	0	0	0	0	0	0	0	0	0	0	0	0	0	0	0	0	0
B-OTU000839	0	0	0	0	0	0	0	0	0	0	0	0	0	0	0	0	0	0	2	0	0	0	0	0	0	32	0	0	0	0	0	0	0	0	0	0	30	0	0	0	0	0	0	0	0	0	0	0	0
B-OTU000840	0	0	0	0	0	0	0	206	0	0	0	0	0	0	0	0	0	77	0	0	0	0	0	0	0	0	0	0	0	0	0	0	0	0	0	0	0	0	0	0	0	0	0	0	0	0	0	0	0
B-OTU000842	0	0	0	0	0	0	0	0	0	0	0	0	0	0	0	0	0	0	8	0	0	0	0	0	0	10	0	0	0	0	0	0	0	0	0	8	7	0	0	0	8	4	0	0	0	5	0	0	0
B-OTU000844	0	0	0	0	0	0	0	0	0	0	0	0	0	0	0	0	0	0	0	0	0	0	0	0	0	0	8	2	3	5	5	4	0	0	0	0	0	0	0	0	0	0	0	0	0	0	1	0	8
B-OTU000845	0	0	0	0	0	0	0	0	0	0	0	0	0	0	0	0	0	0	10	0	0	0	0	0	0	11	0	0	0	0	0	0	0	0	0	3	18	0	0	0	3	3	0	0	2	15	0	0	0
B-OTU000846	7	2	0	0	0	0	3	0	0	0	0	0	0	0	0	0	41	1	0	0	0	0	0	0	0	0	0	0	0	0	0	0	3	9	0	0	0	0	0	0	0	0	0	0	7	0	0	0	0
B-OTU000847	0	0	0	0	0	0	0	0	0	0	0	0	0	0	0	0	0	0	0	0	0	0	0	0	0	10	0	0	0	0	0	0	0	0	0	6	7	0	0	0	0	11	0	0	0	0	0	0	0
B-OTU000848	0	0	0	0	0	0	0	0	0	0	0	0	0	0	0	0	0	0	0	19	24	11	27	23	15	0	2	1	1	0	0	0	0	0	0	0	0	0	0	0	0	0	0	0	0	0	5	2	3
B-OTU000849	0	0	0	0	0	0	0	0	0	0	0	0	0	0	0	0	0	0	4	0	0	0	0	0	0	4	0	0	0	0	0	0	0	0	0	10	22	0	0	0	2	12	0	0	0	5	0	0	0
B-OTU000850	0	0	16	7	5	0	12	0	0	1	0	0	0	3	4	0	0	42	0	0	0	0	0	0	0	0	0	0	0	0	0	0	0	1	0	0	0	0	0	0	0	0	0	0	0	0	0	0	0
B-OTU000851	0	0	0	0	0	0	0	0	0	0	0	0	0	0	0	0	0	0	6	0	0	0	0	0	0	4	0	0	0	0	0	0	0	0	0	5	2	0	0	0	1	8	0	0	0	9	0	0	0
B-OTU000852	0	0	0	0	0	0	0	0	0	0	0	0	0	0	0	0	0	0	0	1	1	0	4	7	5	0	0	0	0	1	0	1	0	0	0	0	0	0	0	0	0	0	0	0	0	0	4	0	1
B-OTU000853	0	0	0	0	0	0	0	0	0	0	0	0	0	0	0	0	0	0	0	0	1	0	0	2	6	0	3	2	0	2	4	1	0	0	0	0	0	0	0	0	0	0	0	0	0	0	7	0	2
B-OTU000854	0	0	0	0	0	0	0	0	0	0	0	0	0	0	0	0	0	0	0	7	7	4	9	5	9	0	0	1	0	0	0	0	0	0	0	0	0	0	0	0	0	0	0	0	0	0	4	6	2
B-OTU000855	0	0	0	0	0	0	0	0	0	0	0	0	0	0	0	0	0	0	0	7	4	3	6	3	6	0	2	1	2	4	2	3	0	0	0	0	0	0	0	0	0	0	0	0	0	0	4	1	4
B-OTU000856	0	0	0	0	0	0	0	0	0	0	0	0	0	0	0	0	0	0	11	0	0	0	0	0	0	6	0	0	0	0	0	0	0	0	0	7	4	0	0	0	9	6	0	0	0	7	0	0	0
B-OTU000859	0	0	0	0	0	0	0	0	0	0	0	0	0	0	0	0	0	0	0	2	5	4	5	2	6	0	4	4	3	3	3	5	0	0	0	0	0	0	0	0	0	0	0	0	0	0	1	0	1
B-OTU000860	0	0	0	0	0	0	1	0	0	0	0	0	0	0	0	0	0	0	0	0	0	1	0	0	0	0	0	0	0	0	0	0	0	0	0	0	0	0	0	0	0	0	0	0	13	0	0	0	0
B-OTU000861	0	0	0	0	0	0	0	0	0	0	0	0	0	0	0	0	0	0	5	0	0	0	0	0	0	5	0	0	0	0	0	0	0	0	0	5	8	0	0	0	3	14	0	0	0	13	0	0	0
B-OTU000862	0	0	0	0	0	0	0	0	0	0	0	0	0	0	0	0	0	0	0	5	5	2	2	0	3	0	3	3	4	3	0	4	0	0	0	0	0	0	0	0	0	0	0	0	0	0	3	3	3
B-OTU000863	0	0	0	36	71	0	1	0	13	20	0	6	2	16	29	0	0	0	0	0	0	0	0	0	0	0	0	0	0	0	0	0	0	0	0	0	0	0	0	0	0	0	0	0	0	0	0	0	0
B-OTU000864	0	0	0	0	0	0	0	0	0	0	0	0	0	0	0	0	0	0	5	0	0	0	0	0	0	0	0	0	0	0	0	0	0	0	0	13	7	0	0	0	1	2	0	0	0	16	0	0	0
B-OTU000865	0	0	0	0	0	0	0	0	0	0	0	0	0	0	0	0	0	0	9	0	0	0	0	0	0	5	0	0	0	0	0	0	0	0	0	11	4	0	0	0	6	2	0	0	0	11	0	0	0
B-OTU000866	0	1	1	20	21	0	0	0	62	18	0	0	6	20	70	0	0	1	0	1	0	0	0	0	0	0	0	0	0	0	0	0	0	0	0	0	0	0	0	0	0	0	0	1	0	0	0	0	0
B-OTU000867	0	0	0	0	0	0	0	0	0	0	0	0	0	0	0	0	0	0	8	0	0	0	0	0	0	14	0	0	0	0	0	0	0	0	0	3	7	0	0	0	0	6	0	0	0	6	1	0	0
B-OTU000868	0	0	0	0	0	0	0	0	0	0	0	0	0	0	0	0	0	0	0	8	4	11	7	14	9	0	4	5	4	10	6	3	0	0	0	0	0	0	0	0	0	0	0	0	0	0	7	5	3
B-OTU000869	0	0	0	0	0	0	0	0	0	0	0	0	0	18	18	0	0	0	0	0	0	5	0	0	0	0	0	0	5	0	0	0	0	0	0	0	0	0	0	0	0	0	0	0	0	0	2	1	0
B-OTU000871	0	0	0	0	0	0	0	0	0	0	0	0	0	0	0	0	0	0	0	7	13	4	1	4	9	0	2	5	3	1	0	1	0	0	0	0	0	0	0	0	0	0	0	0	0	0	4	1	3
B-OTU000873	0	0	0	0	0	0	0	0	0	0	0	0	0	0	0	0	0	0	0	4	4	5	2	0	2	0	6	3	2	5	4	4	0	0	0	0	0	0	0	0	0	0	0	0	0	0	1	1	4
B-OTU000874	0	0	5	0	1	0	0	0	3	2	0	1	25	3	2	0	1	6	0	0	0	0	0	0	0	0	0	0	0	0	0	0	0	0	0	0	0	0	0	9	0	0	0	0	0	0	0	0	0
B-OTU000875	0	0	0	0	0	0	0	0	0	0	0	0	0	0	0	0	0	0	0	3	6	1	5	4	5	0	1	1	2	7	4	3	0	0	0	0	0	0	0	0	0	0	0	0	0	0	7	1	3
B-OTU000876	0	0	0	0	0	0	0	0	0	0	0	0	0	0	0	0	0	0	0	0	0	0	0	0	0	19	0	0	0	0	0	0	0	0	0	0	0	0	0	0	0	2	0	0	0	0	0	0	0
B-OTU000877	0	0	0	0	0	0	0	0	0	0	0	0	0	0	0	0	0	0	1	0	0	0	0	0	0	0	0	0	0	0	0	0	0	0	0	3	0	0	0	0	40	0	0	0	0	0	0	0	0
B-OTU000878	0	0	0	0	0	0	0	0	0	0	0	0	0	0	0	0	0	0	0	1	1	1	4	0	4	0	1	2	1	6	5	5	0	0	0	0	0	0	0	0	0	0	0	0	0	0	1	1	2
B-OTU000879	0	0	0	0	0	0	0	0	0	0	0	0	0	0	0	0	0	0	0	0	0	0	0	0	0	0	0	0	0	0	0	0	0	0	0	5	2	0	0	0	3	0	0	0	0	7	0	0	0
B-OTU000880	0	0	0	0	0	0	0	0	0	0	0	0	0	0	0	0	0	0	7	0	0	0	0	0	0	1	0	0	0	0	0	0	0	0	0	15	0	0	0	0	6	0	0	0	0	9	0	0	0
B-OTU000883	0	0	0	0	0	0	0	0	0	0	0	0	0	0	0	0	0	0	0	3	1	2	2	3	1	0	3	2	3	5	4	6	0	0	0	0	0	0	0	0	0	1	0	0	0	0	2	4	5
B-OTU000884	0	0	0	0	0	0	0	0	0	0	0	0	0	0	0	0	0	0	0	4	5	10	1	0	1	0	9	6	6	3	1	2	0	0	0	0	0	0	0	0	0	0	0	0	0	0	2	2	3
B-OTU000885	0	0	0	0	0	0	0	0	0	0	0	0	0	0	0	0	0	0	19	0	0	0	0	0	0	1	0	0	0	0	0	0	0	0	0	24	6	0	0	0	31	1	0	0	0	1	0	0	0
B-OTU000886	0	0	0	0	0	0	0	0	0	0	0	0	0	0	0	0	0	0	0	5	2	3	6	8	8	0	1	1	1	2	4	5	0	0	0	0	0	0	0	0	0	0	0	0	0	0	7	8	3
B-OTU000887	0	0	0	0	0	0	0	0	0	0	0	0	0	0	0	0	0	0	0	1	3	2	2	2	1	0	1	0	1	3	5	6	0	0	0	0	0	0	0	0	0	0	0	0	0	0	5	5	3
B-OTU000888	0	6	2	0	0	0	2	5	11	8	2	7	14	1	0	7	0	0	0	0	0	0	0	0	0	0	0	0	0	0	0	0	0	0	12	0	0	0	0	0	0	0	0	8	0	0	0	0	0
B-OTU000889	0	0	0	0	0	0	0	0	0	0	0	0	0	0	0	0	0	0	0	4	2	0	8	7	11	0	2	4	5	0	0	0	0	0	0	0	0	0	0	0	0	0	0	0	0	0	0	0	1
B-OTU000890	0	0	0	0	0	0	0	0	0	0	0	0	0	0	0	0	0	0	0	5	4	3	5	6	8	0	0	1	0	1	0	1	0	0	0	0	0	0	0	0	0	0	0	0	0	0	15	12	10
B-OTU000891	0	0	0	0	0	0	0	0	0	0	0	0	0	0	0	0	0	0	0	17	15	10	11	10	11	0	1	0	0	0	0	1	0	0	0	0	0	0	0	0	0	0	0	0	0	0	3	2	5
B-OTU000892	0	0	0	0	0	0	0	0	0	0	0	0	0	0	0	0	0	0	0	0	0	0	0	0	0	7	0	0	0	0	0	0	0	0	0	0	1	0	0	0	0	0	0	0	0	31	0	0	0
B-OTU000893	0	0	0	0	0	0	0	0	0	0	0	0	0	0	0	74	0	0	0	0	0	0	0	0	0	0	0	0	0	0	0	0	16	3	0	0	0	0	0	0	0	0	0	0	0	0	0	0	0
B-OTU000894	0	0	0	0	0	0	0	0	0	0	0	0	0	0	0	0	6	0	0	0	0	0	0	0	0	0	0	0	0	0	0	0	10	6	2	0	0	0	6	0	0	0	1	0	0	0	0	0	0
B-OTU000896	0	0	0	0	0	0	0	0	0	0	0	0	0	0	0	0	0	0	0	15	6	5	9	1	7	0	11	23	16	0	4	3	0	0	0	0	0	0	0	0	0	0	0	0	0	0	2	0	0
B-OTU000897	0	0	0	0	0	0	0	0	0	0	0	0	0	0	0	0	0	0	0	6	5	8	5	13	4	0	3	3	4	3	3	3	0	0	0	0	0	0	0	0	0	0	0	0	0	0	5	6	4
B-OTU000898	0	0	0	0	0	0	0	0	0	0	0	0	0	0	0	0	0	0	0	0	0	0	0	0	0	0	9	2	5	4	2	5	0	0	0	0	0	0	0	0	0	0	0	0	0	0	0	0	0
B-OTU000899	0	0	0	0	0	0	0	0	0	0	0	0	0	0	0	0	0	0	4	0	0	0	0	0	0	6	0	0	0	0	0	0	0	0	0	7	3	0	0	0	7	3	0	0	0	7	0	0	0
B-OTU000901	0	0	0	0	0	0	0	0	0	0	0	0	0	0	0	0	0	0	0	15	12	15	8	13	14	0	0	0	1	1	1	1	0	0	0	0	0	0	0	0	0	0	0	0	0	0	5	0	4
B-OTU000902	0	0	0	0	0	0	0	0	0	0	0	0	0	0	0	0	0	0	6	0	0	0	0	0	0	2	0	0	0	0	0	0	0	0	1	6	2	0	0	0	5	2	0	0	0	12	0	0	0
B-OTU000903	0	0	0	0	0	0	0	0	0	0	0	0	0	0	0	0	0	0	9	0	0	0	0	0	0	3	0	0	0	0	0	0	0	0	0	7	4	0	0	0	6	3	0	0	0	5	0	0	0
B-OTU000904	0	0	3	0	0	0	2	0	0	0	0	3	40	2	1	0	1	0	0	0	0	0	0	0	0	0	0	0	0	0	0	0	4	1	3	0	0	0	33	0	0	0	0	1	1	0	0	0	0
B-OTU000905	0	0	0	0	0	0	0	3	0	0	0	5	0	0	0	2	0	8	0	0	0	0	0	0	0	0	0	0	0	0	0	0	0	0	35	0	0	0	0	0	0	0	0	0	0	0	0	0	0
B-OTU000906	0	0	0	0	0	0	0	0	0	0	0	0	0	0	0	0	0	0	0	0	0	0	1	1	2	3	1	0	0	6	4	7	0	0	0	0	0	0	0	0	0	0	0	0	0	0	0	0	0
B-OTU000907	0	0	0	0	0	0	0	0	0	0	0	0	0	0	0	0	0	0	1	0	0	0	0	0	0	8	0	0	0	0	0	0	0	0	0	4	6	0	0	0	15	4	0	0	0	1	0	0	0
B-OTU000908	0	0	0	0	0	0	0	0	0	0	0	0	0	0	0	0	0	0	0	0	0	0	0	0	0	0	0	0	0	0	0	0	0	0	0	0	0	0	0	0	0	0	0	0	0	0	0	0	0
B-OTU000909	0	0	61	0	0	0	0	0	0	0	0	0	2	0	0	0	0	58	0	0	0	0	0	0	0	0	0	0	0	0	0	0	0	0	0	0	0	0	0	0	0	0	0	0	0	0	0	0	0
B-OTU000910	0	0	0	0	0	0	0	0	0	0	0	0	0	0	0	0	0	0	0	10	11	5	9	9	7	0	1	1	1	0	0	0	0	0	0	0	0	0	0	0	0	0	0	0	0	0	5	4	6
B-OTU000911	0	0	0	0	0	0	0	0	0	0	0	0	0	0	0	0	0	0	0	13	18	0	12	6	1	0	1	1	19	1	1	0	0	0	0	0	0	0	0	0	0	0	0	0	0	0	23	1	1
B-OTU000912	0	0	0	0	0	0	0	0	0	0	0	0	0	0	0	0	0	0	0	2	3	2	14	3	9	0	1	4	3	3	1	3	0	0	0	0	0	0	0	0	0	0	0	0	0	0	0	0	0
B-OTU000913	0	0	0	0	0	0	0	0	0	0	0	0	0	0	0	0	0	0	0	0	0	0	0	0	1	0	2	2	3	11	7	3	0	0	0	0	0	0	0	0	0	0	0	0	0	0	0	0	0
B-OTU000914	0	0	0	0	0	0	0	0	0	0	0	0	0	0	0	0	0	0	1	5	5	1	4	4	3	1	1	2	4	2	1	3	0	0	0	0	0	0	0	0	0	0	0	0	0	0	0	0	1
B-OTU000915	0	0	0	0	0	0	0	0	0	0	0	0	0	0	0	0	0	0	0	0	0	0	0	0	0	1	0	0	0	0	0	0	0	0	0	4	7	0	0	0	0	13	0	0	0	0	0	0	0
B-OTU000916	0	0	0	0	0	0	0	0	0	0	0	0	0	0	0	0	0	0	9	0	0	0	0	0	0	5	0	0	0	0	0	0	0	0	0	5	12	0	0	0	6	3	0	0	0	4	0	0	0
B-OTU000918	0	0	0	0	0	0	0	0	0	0	0	0	0	0	0	0	0	0	0	1	2	2	0	2	2	0	6	4	4	10	5	6	0	0	0	0	0	0	0	0	0	0	0	0	0	0	4	1	4
B-OTU000919	0	0	0	0	0	0	7	0	0	0	0	20	0	0	0	0	0	0	0	0	0	0	0	0	0	0	0	0	0	0	0	0	0	2	0	0	0	0	0	0	0	0	0	0	95	0	0	0	0
B-OTU000920	0	0	0	0	0	0	0	0	0	0	0	0	0	1	0	0	0	0	0	7	9	1	6	2	6	0	1	6	4	1	1	1	0	0	0	0	0	0	0	0	0	0	0	0	0	0	2	0	3
B-OTU000921	0	0	0	0	0	0	0	0	0	0	0	0	0	0	0	0	0	0	0	3	3	4	4	3	9	0	3	3	3	1	0	2	0	0	0	0	0	0	0	0	0	0	0	0	0	0	0	1	3
B-OTU000922	0	0	0	0	0	0	0	0	0	0	0	0	0	0	0	0	0	0	0	6	7	5	2	2	5	0	4	4	6	2	2	1	0	0	0	0	0	0	0	0	0	0	0	0	0	0	2	2	1
B-OTU000923	0	0	0	11	3	0	0	0	0	0	0	0	0	0	0	0	0	0	0	0	1	0	4	6	0	0	2	3	2	5	3	4	0	0	0	0	0	0	0	0	0	0	0	0	0	0	11	2	3
B-OTU000924	0	0	0	0	0	0	0	0	0	0	0	0	0	0	0	0	0	0	0	3	1	2	4	6	3	0	2	2	2	5	2	4	0	0	0	0	0	0	0	0	0	0	0	0	0	0	6	5	5
B-OTU000925	0	0	0	0	0	0	0	0	0	0	0	0	0	0	0	0	0	0	0	0	0	0	0	0	0	1	0	0	0	0	0	0	0	0	0	0	6	0	0	0	0	8	0	0	0	0	0	0	0
B-OTU000929	0	0	0	0	0	0	5	54	0	0	0	50	2	0	0	0	11	1	0	0	0	0	0	0	0	0	0	0	0	0	0	0	0	0	5	0	0	0	0	0	0	0	0	0	9	0	0	0	0
B-OTU000930	0	0	0	0	0	0	0	0	0	0	0	0	0	0	0	0	0	0	0	3	3	3	7	8	7	0	3	4	2	3	3	3	0	0	0	0	0	0	0	0	0	0	0	0	0	0	4	1	3
B-OTU000931	0	0	0	0	0	0	0	0	0	0	0	0	0	0	0	0	0	0	0	0	0	0	0	1	0	0	1	2	1	0	14	17	0	0	0	0	0	0	0	0	0	0	0	0	0	0	0	0	2
B-OTU000932	0	0	0	0	0	0	0	0	0	0	0	0	0	0	0	0	0	0	7	0	0	0	0	0	0	3	0	0	0	0	0	0	0	0	0	7	6	0	0	0	6	5	0	0	0	7	0	0	0
B-OTU000933	0	0	1	0	0	0	2	15	0	0	0	1	1	0	0	0	1	3	0	0	0	0	0	0	0	0	0	0	0	0	0	0	0	1	10	0	0	0	0	0	0	0	0	0	11	0	0	0	0
B-OTU000934	0	0	0	0	0	0	0	0	0	0	0	0	0	0	0	0	0	0	0	0	0	9	0	3	0	0	3	6	5	2	3	3	0	0	0	0	0	0	0	0	0	0	0	0	0	0	8	1	1
B-OTU000935	0	0	0	0	0	0	0	0	0	0	0	0	0	0	0	0	0	0	2	0	0	0	0	0	0	1	0	0	0	0	0	0	0	0	10	10	4	0	0	0	3	3	0	0	1	4	0	0	0
B-OTU000936	0	0	0	0	0	0	0	0	0	0	0	0	0	0	0	0	0	0	0	2	1	0	4	2	3	1	1	5	8	0	0	0	0	0	0	0	0	0	0	0	0	1	0	0	0	0	0	0	0
B-OTU000937	0	0	0	0	0	0	0	0	0	0	0	0	0	0	0	0	0	0	0	2	2	1	2	2	2	0	2	2	1	2	3	4	0	0	0	0	0	0	0	0	0	0	0	0	0	0	5	0	2
B-OTU000938	0	0	0	0	0	0	0	0	0	0	0	0	0	0	0	0	0	0	0	12	7	5	14	8	11	0	0	0	0	1	0	0	0	0	0	0	0	0	0	0	0	0	0	0	0	0	15	0	6
B-OTU000939	0	0	0	0	0	0	0	0	0	0	0	0	0	0	0	0	0	0	0	0	0	0	0	0	0	4	0	0	0	0	0	0	0	0	0	0	31	0	0	0	0	0	0	0	0	0	0	0	0
B-OTU000940	0	0	0	0	0	0	0	0	0	0	0	0	0	0	0	0	0	0	3	0	0	0	0	0	0	6	0	0	0	0	0	0	0	0	0	2	12	0	0	0	1	18	0	0	0	2	0	0	0
B-OTU000941	0	0	0	0	0	0	0	0	0	0	0	0	0	0	0	0	0	0	0	3	3	5	4	6	7	0	4	6	3	9	8	13	0	0	0	0	0	0	0	0	0	0	0	0	0	0	0	0	0
B-OTU000942	0	0	0	0	0	0	0	0	0	0	0	0	0	0	0	0	0	0	0	0	0	0	0	0	0	0	5	4	6	16	13	20	0	0	0	0	0	0	0	0	0	0	0	0	0	0	0	0	0
B-OTU000943	0	0	0	0	0	0	0	0	0	0	0	0	0	0	0	0	0	0	28	0	0	4	0	0	0	9	0	0	0	0	0	0	0	0	0	0	4	0	0	0	6	10	0	0	0	0	0	0	0
B-OTU000944	0	0	0	0	0	0	0	0	0	0	0	0	3	0	0	0	0	0	9	0	0	0	0	0	0	1	0	0	0	0	0	0	0	0	0	5	4	0	0	0	3	4	0	0	0	0	0	0	0
B-OTU000945	0	0	0	0	0	0	0	0	0	0	0	0	0	0	0	0	0	0	0	3	2	4	4	4	6	0	1	2	2	6	5	3	0	0	0	0	0	0	0	0	0	0	0	0	0	0	0	3	5
B-OTU000946	0	0	0	0	0	0	0	0	0	0	0	0	0	0	0	0	0	0	0	4	1	0	12	5	3	0	1	0	0	4	1	1	0	0	0	0	0	0	0	0	0	0	0	0	0	0	2	2	2
B-OTU000947	0	0	0	0	0	0	0	0	0	0	0	0	0	0	0	0	0	0	0	2	2	0	2	0	2	0	9	5	6	1	3	1	0	0	0	0	0	0	0	0	0	0	0	0	0	0	0	0	1
B-OTU000948	0	0	0	0	0	0	0	0	0	0	0	0	0	0	0	0	0	0	0	1	1	0	4	6	3	0	0	1	1	2	2	3	0	0	0	0	0	0	0	0	0	0	0	0	0	0	0	1	0
B-OTU000949	0	0	0	0	0	0	0	0	0	0	0	0	0	0	0	0	0	0	5	0	0	0	0	0	0	0	0	0	0	0	0	0	0	0	0	6	5	0	0	0	6	6	0	0	0	7	0	0	0
B-OTU000950	0	0	0	0	0	0	0	0	0	0	0	0	0	0	0	0	0	0	42	0	0	0	0	0	0	1	0	0	0	0	0	0	0	0	0	8	9	0	0	0	0	3	0	0	0	0	0	0	0
B-OTU000951	0	0	0	0	0	0	0	0	0	0	0	0	0	0	0	0	0	0	0	0	0	0	0	0	0	0	5	0	6	10	7	1	0	0	0	0	0	0	0	0	0	0	0	0	0	0	0	0	0
B-OTU000952	0	0	0	0	0	0	0	0	0	0	0	0	0	0	0	0	0	0	177	0	0	0	0	0	0	4	0	0	0	0	0	0	0	0	0	0	0	0	0	0	9	0	0	0	0	0	0	0	0
B-OTU000953	0	0	0	0	0	0	0	0	0	0	0	0	0	0	0	0	0	0	0	0	0	0	0	0	0	4	0	0	0	0	0	0	0	0	0	0	7	0	0	0	0	2	0	0	0	0	0	0	0
B-OTU000954	0	0	0	0	0	0	0	0	0	0	0	0	0	0	0	0	0	0	0	3	2	0	2	4	1	0	5	1	2	4	4	4	0	0	0	0	0	0	0	0	0	0	0	0	0	0	12	1	1
B-OTU000956	0	0	0	0	0	0	0	0	0	0	0	0	0	0	0	0	0	0	5	0	0	0	0	0	0	8	0	0	0	0	0	0	0	0	0	0	6	0	0	0	11	2	0	0	0	22	0	0	0
B-OTU000957	0	0	0	0	0	0	0	0	0	0	0	0	0	0	0	0	0	0	11	0	0	0	0	0	0	5	0	0	0	0	0	0	0	0	0	9	1	0	0	0	9	2	0	0	0	11	0	0	0
B-OTU000958	0	0	0	0	0	0	0	0	0	0	0	0	0	0	0	0	0	0	0	2	1	0	3	6	5	0	0	2	2	6	9	8	0	0	0	0	0	0	0	0	0	0	0	0	0	0	2	0	3
B-OTU000959	0	0	0	0	0	0	0	0	0	0	0	0	0	0	0	0	0	0	0	5	8	1	8	7	8	0	3	0	3	6	3	2	0	0	0	0	0	0	0	0	0	0	0	0	0	0	4	2	1
B-OTU000960	0	0	0	0	0	0	0	0	0	0	0	0	0	0	0	0	0	0	0	7	5	2	10	8	7	0	0	2	1	2	2	2	0	0	0	0	0	0	0	0	0	0	0	0	0	0	3	3	3
B-OTU000961	0	0	0	0	0	0	0	0	0	0	0	0	0	0	0	0	0	1	0	0	0	0	0	0	0	3	0	0	0	0	0	0	0	0	0	0	0	0	0	0	0	0	0	0	0	0	0	0	0
B-OTU000962	0	0	0	0	0	0	0	0	0	0	0	0	0	0	0	0	0	0	0	0	0	0	0	0	0	0	1	2	8	11	9	9	0	0	0	0	0	0	0	0	0	0	0	0	0	0	0	0	0
B-OTU000964	0	0	0	0	0	0	0	0	0	0	0	0	0	0	0	0	0	0	20	0	0	0	0	0	0	3	0	0	0	0	0	0	0	0	0	7	2	0	0	0	2	0	0	0	0	4	0	0	0
B-OTU000965	0	0	0	0	0	0	0	0	0	0	0	0	0	0	0	0	0	0	0	0	0	0	0	0	0	0	11	16	17	4	3	8	0	0	0	0	0	0	0	0	0	0	0	0	0	0	0	0	0
B-OTU000966	0	0	0	0	0	0	0	0	0	0	0	0	0	0	0	0	0	0	0	2	2	5	2	5	5	0	3	2	3	8	4	16	0	0	0	0	0	0	0	0	0	0	0	0	0	0	3	0	0
B-OTU000967	0	0	0	0	0	0	0	0	0	0	0	0	0	0	0	0	0	0	6	0	0	0	0	0	0	6	0	0	0	0	0	0	0	0	0	3	1	0	0	0	9	4	0	0	0	11	0	0	0
B-OTU000969	0	0	0	0	0	0	0	0	0	0	0	0	0	0	0	0	0	0	0	0	0	0	0	0	0	0	1	30	37	17	0	16	0	0	0	0	0	0	0	0	0	0	0	0	0	0	0	0	0
B-OTU000970	0	0	0	0	0	0	0	0	0	0	0	0	0	0	0	0	0	0	0	0	0	0	0	0	0	0	5	2	2	6	8	2	0	0	0	0	0	0	0	0	0	0	0	0	0	0	0	0	0
B-OTU000971	0	0	0	45	54	0	0	0	0	0	0	0	0	25	95	0	0	0	0	0	0	0	0	0	0	0	0	0	0	0	0	0	0	0	0	0	0	0	0	0	0	0	0	0	0	0	0	0	0
B-OTU000972	0	0	0	0	0	0	1	27	0	0	0	2	0	0	0	0	3	1	0	0	0	0	0	0	0	0	0	0	0	0	0	0	0	1	1	0	0	0	3	0	0	0	0	0	14	0	0	0	0
B-OTU000973	0	0	0	0	0	0	0	0	0	0	0	0	0	0	0	0	0	0	0	0	3	2	0	1	2	0	4	4	2	1	3	0	0	0	0	0	0	0	0	0	0	0	0	0	0	0	15	9	2
B-OTU000974	0	0	2	11	11	0	0	0	8	6	0	0	1	7	7	0	0	0	0	0	0	0	0	0	0	0	0	0	0	0	0	0	0	0	3	0	0	0	0	0	0	0	0	0	2	0	0	0	0
B-OTU000975	0	0	0	0	0	0	0	0	0	0	0	0	0	0	0	0	0	0	0	0	0	0	0	0	0	0	5	4	7	6	6	5	0	0	0	0	0	0	0	0	0	0	0	0	0	0	0	1	1
B-OTU000976	0	0	0	0	0	0	0	0	0	0	0	0	0	0	0	0	0	0	0	0	0	2	0	0	1	0	1	0	1	0	1	2	0	0	0	0	0	0	0	0	0	0	0	0	0	0	0	0	0
B-OTU000977	0	0	37	0	0	0	1	2	0	0	3	1	3	0	0	0	3	0	0	0	0	0	0	0	0	0	0	0	0	0	0	0	1	5	5	0	0	0	0	0	0	0	0	0	17	0	0	0	0
B-OTU000978	0	0	0	0	0	0	0	0	0	0	0	0	0	0	0	0	0	0	0	2	1	1	4	5	5	0	0	2	3	3	2	3	0	0	0	0	0	0	0	0	0	0	0	0	0	0	4	3	1
B-OTU000980	0	0	0	0	0	0	171	13	0	0	0	0	1	0	0	0	0	0	0	0	0	0	0	0	0	0	0	0	0	0	0	0	0	0	0	0	0	0	0	0	0	0	0	0	1	0	0	0	0
B-OTU000982	0	0	0	0	0	0	0	0	0	0	0	0	0	0	0	0	0	0	0	6	4	2	14	21	17	0	1	0	1	2	3	2	0	0	0	0	0	0	0	0	0	0	0	0	0	0	4	0	2
B-OTU000983	0	0	0	0	0	0	0	0	0	0	0	0	0	0	0	0	0	0	13	0	0	0	0	0	0	15	0	0	0	0	0	0	0	0	0	6	1	0	0	0	0	4	0	0	0	7	0	0	0
B-OTU000984	0	0	0	0	0	0	0	0	0	0	0	0	0	0	0	0	0	0	2	0	0	0	0	0	0	2	0	0	0	0	0	0	0	0	0	3	14	0	0	0	3	8	0	0	0	0	0	0	0
B-OTU000985	0	0	0	0	0	0	0	0	0	0	0	0	0	0	0	0	0	0	2	0	0	0	0	0	0	0	0	0	0	0	0	0	0	0	0	11	6	0	0	0	10	2	0	0	0	3	0	0	0
B-OTU000986	0	0	0	0	0	0	0	0	0	0	0	0	0	0	0	0	0	0	6	0	0	0	0	0	0	36	0	0	0	0	0	0	0	0	0	2	7	0	0	0	3	5	0	1	0	1	0	0	0
B-OTU000987	0	0	0	0	0	0	0	0	0	0	0	0	0	0	0	0	0	0	0	0	0	0	0	0	0	42	0	0	0	0	0	0	0	0	0	0	12	0	0	0	0	0	0	0	0	0	0	0	0
B-OTU000989	0	0	0	0	0	0	0	0	0	0	0	0	0	0	0	0	0	0	0	1	3	9	1	0	1	0	1	7	3	2	2	1	0	0	0	0	0	0	0	0	0	0	0	0	0	0	5	3	2
B-OTU000990	0	0	0	0	0	0	0	0	0	0	1	0	0	0	0	0	0	0	0	0	0	0	0	0	0	0	0	0	0	0	0	0	1	0	0	0	0	0	0	345	0	0	0	0	0	0	0	0	0
B-OTU000991	0	0	0	0	0	0	0	0	0	0	0	0	0	0	0	0	0	0	3	0	0	0	0	0	0	7	0	0	0	0	0	0	0	0	0	3	5	0	0	0	4	4	0	0	0	0	0	0	0
B-OTU000992	0	0	0	0	0	0	0	0	0	0	0	0	0	0	0	0	0	0	0	2	3	2	1	0	1	0	5	5	6	2	0	2	0	0	0	0	0	0	0	0	0	0	0	0	0	0	5	4	3
B-OTU000994	0	0	0	0	0	0	0	0	0	0	0	0	0	0	0	0	0	0	0	0	1	2	13	15	17	0	0	0	0	5	5	4	0	0	0	0	0	0	0	0	0	0	0	0	0	0	0	2	4
B-OTU000995	0	0	0	0	0	0	0	0	0	0	0	0	0	0	0	0	0	0	0	1	12	3	1	9	10	0	0	2	0	1	3	0	0	0	0	0	0	0	0	0	0	0	0	0	0	0	2	1	3
B-OTU000996	0	0	0	0	0	0	0	0	0	0	0	0	0	0	0	0	0	0	0	0	0	0	0	0	0	1	0	0	0	0	0	0	0	0	0	0	3	0	0	0	0	12	0	0	0	0	0	0	0
B-OTU000997	0	0	0	0	0	0	0	0	0	0	0	0	0	0	0	0	0	0	0	1	2	2	5	0	3	0	5	4	3	4	7	3	0	0	0	0	0	0	0	0	0	0	0	0	0	0	0	1	3
B-OTU000998	0	0	0	0	0	0	0	0	0	0	0	0	0	0	0	0	0	0	0	3	4	5	6	8	7	0	2	0	1	1	0	0	0	0	0	0	0	0	0	0	0	0	0	0	0	0	7	0	2
B-OTU000999	0	0	0	0	0	0	0	0	0	0	0	0	0	0	0	0	0	0	4	0	0	0	0	0	0	2	0	0	0	0	0	0	0	0	0	7	5	0	0	0	4	3	0	0	0	4	0	0	0
B-OTU001001	0	0	0	0	0	0	0	0	0	0	0	0	0	0	0	0	0	0	0	1	1	0	6	0	6	0	1	0	1	2	0	1	0	0	0	0	0	0	0	0	0	0	0	0	0	0	2	3	4
B-OTU001002	0	0	0	0	0	0	0	0	0	0	0	0	0	0	0	0	0	0	0	3	7	5	2	1	4	0	12	0	0	0	7	5	0	0	0	0	0	0	0	0	0	0	0	0	0	0	0	4	3
B-OTU001003	0	0	0	0	0	0	0	0	0	0	0	0	0	0	0	0	0	0	0	0	0	0	0	0	0	10	0	0	0	0	0	0	0	0	0	1	1	0	0	0	0	7	0	0	0	4	0	0	0
B-OTU001004	0	0	0	0	0	0	0	0	0	0	0	0	0	0	0	0	0	0	4	0	0	0	0	0	0	3	0	0	0	0	0	0	0	0	0	8	1	0	0	0	0	1	0	0	0	4	0	0	0
B-OTU001005	0	0	0	0	0	0	0	0	0	0	0	0	0	0	0	0	0	0	0	4	2	2	1	0	2	0	2	2	2	2	3	1	0	0	0	0	0	0	0	0	0	0	0	0	0	0	4	4	2
B-OTU001007	0	0	0	0	0	0	0	0	0	0	0	0	0	0	0	0	0	0	0	0	0	0	0	0	0	0	5	3	8	5	18	5	0	0	0	0	0	0	0	0	0	0	0	0	0	0	0	0	1
B-OTU001008	0	0	0	28	67	0	0	0	5	11	0	0	5	18	128	0	0	0	0	0	0	0	0	0	0	0	0	0	0	0	0	0	0	0	0	0	0	0	0	0	0	0	0	0	0	0	0	0	0
B-OTU001009	0	0	0	0	0	0	0	0	0	0	0	0	0	0	0	0	0	0	1	8	7	5	1	0	2	0	12	0	2	3	2	1	0	0	0	0	0	0	0	0	0	0	0	0	0	0	5	0	3
B-OTU001010	0	0	0	0	0	0	0	0	0	0	0	0	0	0	0	0	0	0	3	0	0	0	0	0	0	3	0	0	0	0	0	0	0	0	0	2	14	0	0	0	30	1	0	0	0	4	0	0	0
B-OTU001012	0	0	0	0	0	0	0	0	0	0	0	0	0	0	0	0	0	0	0	0	0	0	0	0	0	0	2	1	0	0	1	1	0	0	0	0	0	0	0	0	0	0	0	0	0	0	0	0	0
B-OTU001013	0	0	0	0	0	0	0	0	0	0	0	0	0	0	0	0	0	0	0	0	0	0	0	0	0	8	0	0	0	0	0	0	0	0	0	0	10	0	0	0	3	0	0	0	0	1	0	0	0
B-OTU001014	0	0	0	0	0	0	0	0	0	0	0	0	0	0	0	0	0	0	0	5	3	0	4	2	6	0	3	5	3	4	6	6	0	0	0	0	0	0	0	0	0	0	0	0	0	0	7	4	7
B-OTU001015	0	0	0	0	0	0	0	0	0	0	0	0	0	0	0	0	0	0	7	0	0	0	0	0	0	5	0	0	0	0	0	0	0	0	0	5	4	0	0	0	6	6	0	0	0	10	0	0	0
B-OTU001016	0	0	0	0	0	0	0	0	0	0	0	0	0	0	0	0	0	0	1	0	0	0	0	0	0	1	0	0	0	0	0	0	0	0	0	1	9	0	0	0	0	14	0	0	0	0	0	0	0
B-OTU001017	0	0	27	0	0	0	2	5	0	0	0	2	4	0	0	0	5	2	0	0	0	0	0	0	0	0	0	0	0	0	0	0	1	0	0	0	0	0	1	0	0	0	0	0	4	0	0	0	0
B-OTU001018	0	0	0	0	0	0	0	0	0	0	0	0	0	0	0	0	0	0	0	0	0	0	0	0	0	0	0	0	0	0	0	0	1	0	5	0	4	0	0	0	0	5	0	0	29	0	0	0	0
B-OTU001019	0	0	0	0	0	0	0	0	0	0	0	0	0	0	0	0	0	0	0	6	9	5	11	13	8	0	0	0	2	1	0	2	0	0	0	0	0	0	0	0	0	0	0	0	0	0	5	2	8
B-OTU001020	0	0	0	0	0	0	0	0	0	0	0	0	0	0	0	0	0	0	0	3	11	5	2	5	5	0	2	4	3	2	1	2	0	0	0	0	0	0	0	0	0	0	0	0	0	0	0	0	1
B-OTU001022	0	0	0	0	0	0	4	40	0	0	0	4	12	0	0	0	0	53	0	0	0	0	0	0	0	0	0	0	0	0	0	0	0	3	0	0	0	0	0	0	0	0	0	0	0	0	0	0	0
B-OTU001023	0	0	0	0	0	0	0	0	0	0	0	0	0	0	0	0	0	0	9	0	0	0	0	0	0	9	0	0	0	0	0	0	0	0	0	9	2	0	0	0	5	0	0	0	0	7	0	0	0
B-OTU001024	0	0	0	0	0	0	1	0	0	0	0	1	1	0	0	0	9	0	0	0	0	0	0	0	0	0	0	0	0	0	0	0	0	0	9	0	0	0	5	0	0	0	0	0	29	0	0	0	0
B-OTU001025	0	0	0	0	0	0	0	0	0	0	0	0	0	0	0	0	0	0	0	1	0	2	2	9	5	0	1	4	1	6	8	9	0	0	0	0	0	0	0	0	0	0	0	0	0	0	1	2	5
B-OTU001028	0	0	0	0	0	0	0	0	0	0	0	0	0	0	0	0	0	0	1	0	0	0	0	0	0	0	0	0	0	0	0	0	0	0	0	13	17	0	0	0	0	24	0	0	0	0	0	0	0
B-OTU001029	0	0	0	0	0	0	0	0	0	0	0	0	0	0	0	0	0	0	2	0	0	0	0	0	0	0	0	0	0	0	0	0	0	0	0	8	0	0	0	0	2	5	0	0	0	5	0	0	0
B-OTU001031	0	0	0	9	2	0	0	0	83	54	0	0	0	0	0	0	0	0	0	0	0	0	0	0	0	0	0	0	0	0	0	0	0	0	0	0	0	0	0	0	0	0	0	0	0	0	0	0	0
B-OTU001032	0	0	0	0	0	0	0	0	0	0	0	0	0	0	0	0	0	0	8	0	0	0	0	0	0	0	0	0	0	0	0	0	0	0	0	0	0	0	0	0	0	1	0	0	0	4	0	0	0
B-OTU001033	0	0	0	0	0	0	0	0	0	0	0	0	0	0	0	0	0	0	0	0	0	0	0	0	0	0	0	0	0	0	0	0	0	0	0	0	6	0	0	0	0	2	0	0	0	0	0	0	0
B-OTU001034	0	0	0	0	0	0	0	0	0	0	0	0	0	0	0	0	0	0	0	5	3	4	10	19	9	0	2	2	1	2	2	5	0	0	0	0	0	0	0	0	0	0	0	0	0	0	5	4	2
B-OTU001036	0	0	0	0	0	0	0	0	0	0	0	0	0	0	0	0	0	0	2	0	0	0	0	0	0	1	0	0	0	0	0	0	0	0	0	1	0	0	0	0	0	1	0	0	0	0	0	0	0
B-OTU001037	0	0	11	0	0	0	0	0	0	0	0	0	3	0	0	0	0	69	0	0	0	0	0	0	0	6	0	0	0	0	0	0	0	0	0	0	1	0	0	0	0	0	0	0	0	0	0	0	0
B-OTU001038	0	0	0	0	0	0	0	0	0	0	0	0	0	0	0	0	0	0	0	1	0	0	2	0	2	0	4	3	4	2	4	3	0	0	0	0	0	0	0	0	0	0	0	0	0	0	0	1	1
B-OTU001039	0	0	0	0	0	0	0	0	0	0	0	0	0	0	0	0	0	0	0	0	0	0	0	0	0	0	1	7	0	7	5	7	0	0	0	0	0	0	0	0	0	0	0	0	0	0	0	0	0
B-OTU001040	0	0	0	0	0	0	0	0	0	0	0	0	0	0	0	0	0	0	0	4	3	2	7	2	3	0	1	1	1	7	2	3	0	0	0	0	0	0	0	0	0	0	0	0	0	0	3	2	1
B-OTU001043	0	0	0	0	0	0	0	0	0	0	0	0	0	0	0	0	0	0	0	8	14	0	5	0	0	0	0	1	0	0	0	0	0	0	0	0	0	0	0	0	0	0	0	0	0	0	11	14	10
B-OTU001045	0	0	12	0	0	0	0	0	0	0	0	1	7	0	0	1	0	1	0	0	0	0	0	0	0	0	0	0	0	0	0	0	0	0	0	0	0	0	4	0	0	0	0	0	0	0	0	0	0
B-OTU001046	0	0	0	0	0	0	0	0	0	0	0	0	72	0	0	0	0	0	0	0	0	0	0	0	0	0	0	0	0	0	0	0	0	0	19	0	0	0	0	0	0	0	0	0	0	0	0	0	0
B-OTU001047	0	0	0	0	0	0	0	0	0	0	0	0	0	0	0	0	0	0	9	0	0	0	0	0	0	5	0	0	0	0	0	0	0	0	0	10	1	0	0	0	1	1	0	0	0	1	0	0	0
B-OTU001048	0	0	0	0	0	0	0	0	0	0	0	0	0	0	0	0	0	0	3	0	0	0	0	0	0	13	0	0	0	0	0	0	0	0	0	0	10	0	0	0	4	2	0	0	0	0	0	0	0
B-OTU001049	0	0	0	0	0	0	0	0	0	0	0	0	0	0	0	0	0	0	4	0	0	0	0	0	0	5	0	0	0	0	0	0	0	0	0	2	7	0	0	0	1	15	0	0	0	5	0	0	0
B-OTU001050	0	0	0	0	0	0	0	0	0	0	0	0	0	0	0	0	0	0	0	0	4	0	0	0	0	0	1	0	3	0	3	0	0	0	0	0	0	0	0	0	1	0	0	0	0	0	17	9	7
B-OTU001051	0	0	0	0	0	0	0	0	0	0	0	0	0	0	0	0	0	0	11	0	0	0	0	0	0	9	0	0	0	0	0	0	0	0	0	12	6	0	0	0	2	4	0	0	0	11	0	0	0
B-OTU001052	0	0	0	0	0	0	0	0	0	0	0	0	0	0	0	0	0	0	4	0	0	0	0	0	0	0	0	0	0	0	0	0	0	0	0	10	0	0	0	0	2	0	0	0	0	11	0	0	0
B-OTU001053	0	0	0	0	0	0	0	0	0	0	0	0	0	0	0	0	0	0	5	0	0	0	0	0	0	4	0	0	0	0	0	0	0	0	0	6	2	0	0	0	0	4	0	0	0	4	0	0	0
B-OTU001054	0	0	0	0	0	0	0	0	0	0	0	0	0	0	0	0	0	0	4	0	0	0	0	0	0	2	0	0	0	0	0	0	0	0	0	4	8	0	0	0	2	1	0	0	0	10	0	0	0
B-OTU001055	0	0	0	0	0	0	0	0	0	0	0	0	0	0	0	0	0	0	0	4	4	5	8	4	6	0	1	1	2	1	2	1	0	0	0	0	0	0	0	0	0	0	0	0	0	0	4	4	2
B-OTU001056	0	0	0	0	0	0	0	0	0	0	0	0	0	0	0	0	0	0	0	11	3	2	5	7	5	0	0	1	0	1	0	1	0	0	0	0	0	0	0	0	0	0	0	0	0	0	8	5	8
B-OTU001059	0	0	0	0	0	0	0	0	0	0	0	0	0	0	0	0	0	0	0	0	0	0	0	0	0	0	6	2	4	3	6	7	0	0	0	0	0	0	0	0	0	0	0	0	0	0	0	0	0
B-OTU001060	0	1	0	0	0	0	0	0	0	0	0	0	0	0	0	0	0	0	8	2	21	22	1	11	1	1	23	3	6	0	1	0	0	0	0	1	0	0	0	0	2	1	0	0	0	7	15	1	1
B-OTU001061	0	0	0	0	0	1	0	0	0	0	0	0	0	0	0	0	0	0	4	0	0	0	0	0	0	1	0	0	0	0	0	0	0	0	0	1	3	0	0	0	1	2	0	0	0	5	0	0	0
B-OTU001063	0	0	0	0	0	0	0	0	0	0	0	0	0	0	0	0	0	0	8	0	0	0	0	0	0	3	0	0	0	0	0	0	0	0	0	0	4	0	0	0	8	2	0	0	0	11	0	0	0
B-OTU001064	0	0	0	0	0	0	0	0	0	0	0	0	0	6	14	0	0	0	0	0	0	0	0	0	0	0	2	2	0	0	4	0	0	0	0	0	0	0	0	0	0	0	0	0	0	0	0	0	0
B-OTU001065	0	0	0	0	0	0	0	0	0	0	0	0	0	0	0	0	0	0	0	1	1	0	5	5	3	0	1	4	3	9	6	9	0	0	0	0	0	0	0	0	0	0	0	0	0	0	0	1	0
B-OTU001066	0	0	0	0	0	0	0	0	0	0	0	0	0	0	0	0	0	0	2	0	0	0	0	0	0	4	0	0	0	0	0	0	0	0	0	2	2	0	0	0	3	1	0	0	0	6	0	0	0
B-OTU001067	0	0	0	0	0	0	1	0	0	0	0	0	0	0	0	0	0	0	0	4	8	4	7	7	10	0	1	1	1	4	3	1	0	0	0	0	0	0	0	0	0	0	0	0	0	0	2	1	3
B-OTU001068	0	0	0	0	0	0	0	0	0	0	0	0	0	0	0	0	0	0	2	0	0	0	0	0	0	5	0	0	0	0	0	0	0	0	0	2	7	0	0	0	2	7	0	0	0	0	0	0	0
B-OTU001069	0	0	0	0	0	0	0	0	0	0	0	0	0	0	0	0	0	0	0	2	2	4	1	0	1	0	10	8	6	2	2	4	0	0	0	0	0	0	0	0	0	0	0	0	0	0	0	0	0
B-OTU001070	0	0	0	0	0	0	0	0	0	0	0	0	81	0	0	0	0	0	0	0	0	0	0	0	0	0	0	0	0	0	0	0	0	0	2	0	0	0	0	0	0	0	0	0	16	0	0	0	0
B-OTU001071	0	0	0	0	0	0	0	0	0	0	0	0	0	0	0	11	20	0	0	0	0	1	0	0	0	0	0	0	0	0	0	0	0	11	43	0	0	0	0	0	0	0	0	0	0	0	0	0	0
B-OTU001073	0	0	0	0	0	0	0	0	0	0	0	0	0	0	0	0	0	0	0	2	3	0	4	7	10	0	1	0	3	3	2	0	0	0	0	0	0	0	0	0	0	0	0	0	0	0	1	0	0
B-OTU001075	0	0	0	0	0	0	0	0	0	0	0	0	10	0	0	0	0	0	0	0	0	0	0	0	0	0	0	0	0	0	0	0	0	0	0	5	0	0	0	0	7	0	0	0	0	9	0	0	0
B-OTU001076	0	0	0	0	0	0	0	0	0	0	0	0	0	0	0	0	0	0	17	0	0	0	0	0	0	13	0	0	0	0	0	0	0	0	0	4	3	0	0	0	0	4	0	0	0	1	0	0	0
B-OTU001077	0	0	0	0	0	0	0	0	0	0	0	0	0	0	0	0	0	0	14	0	3	0	1	0	2	9	0	0	0	0	0	0	0	0	0	3	12	0	0	0	2	7	0	0	0	2	0	0	0
B-OTU001078	0	0	0	0	0	0	0	1	0	0	0	0	3	0	0	0	0	0	0	0	0	0	0	0	0	0	0	0	0	0	0	0	0	0	0	0	0	0	2	0	0	0	0	0	171	0	0	0	0
B-OTU001079	0	0	0	0	0	0	0	0	0	0	0	0	10	0	0	0	0	0	0	6	8	0	4	3	5	0	12	8	4	4	5	3	0	0	0	0	0	0	0	0	0	0	0	0	0	0	3	2	3
B-OTU001081	0	0	0	0	0	0	0	0	0	0	0	0	0	0	0	0	0	0	4	0	0	0	0	0	0	0	0	0	0	0	0	0	0	0	0	18	0	0	0	0	5	0	0	0	0	0	0	0	0
B-OTU001083	0	0	0	0	0	0	0	0	0	0	0	0	3	0	0	0	0	0	4	0	0	0	0	0	0	3	0	0	0	0	0	0	0	0	0	4	4	0	0	0	5	3	0	0	0	4	0	0	0
B-OTU001084	0	0	0	0	0	0	0	0	0	0	0	0	0	0	0	0	0	0	1	0	0	0	0	0	0	0	0	0	0	0	0	0	0	0	0	4	1	0	0	0	4	0	0	0	0	1	0	0	0
B-OTU001085	0	3	11	0	0	0	0	0	0	0	0	1	0	0	0	0	0	1	0	0	0	0	0	0	0	0	0	0	0	0	0	0	0	0	12	0	0	0	0	0	0	0	0	1	1	0	0	0	0
B-OTU001086	0	0	0	0	0	0	0	0	0	0	0	0	0	0	0	0	0	0	3	0	0	0	0	0	0	6	0	0	0	0	0	0	0	0	0	9	9	0	0	0	1	5	0	0	0	4	0	0	0
B-OTU001087	0	0	0	0	0	0	0	0	0	0	0	0	0	0	0	0	0	0	16	0	0	0	0	0	0	1	0	0	0	0	0	0	0	0	0	5	0	0	0	0	3	2	0	0	0	18	0	0	0
B-OTU001088	0	0	0	0	0	0	0	0	0	0	0	0	0	0	0	0	0	0	0	0	0	0	0	0	0	0	1	0	0	0	3	1	0	0	0	0	0	0	0	0	0	0	0	0	0	0	0	0	0
B-OTU001089	0	0	0	0	0	0	0	0	0	0	0	0	0	0	0	0	0	0	0	3	2	0	0	5	4	0	5	3	1	3	4	1	0	0	0	0	0	0	0	0	0	0	0	0	0	0	2	0	2
B-OTU001090	0	0	0	0	0	0	0	0	0	0	0	0	0	0	0	0	0	0	0	3	4	8	3	6	3	0	2	2	1	3	1	3	0	0	0	0	0	0	0	0	0	0	0	0	0	0	6	0	3
B-OTU001091	0	0	0	0	0	0	0	0	0	0	0	0	0	0	0	0	0	0	0	4	4	1	8	8	7	0	0	1	2	0	1	0	0	0	0	0	0	0	0	0	0	0	0	0	0	1	5	3	3
B-OTU001092	0	0	0	0	0	0	0	0	0	0	0	0	0	0	0	0	0	0	2	0	0	0	0	0	0	0	0	0	0	0	0	0	0	0	0	14	5	0	0	0	1	0	0	0	0	11	0	0	0
B-OTU001094	0	0	0	0	0	0	0	0	0	0	0	0	0	0	0	0	0	0	0	2	3	6	4	5	9	0	0	0	1	3	5	8	0	0	0	0	0	0	0	0	0	0	0	0	0	0	3	0	0
B-OTU001096	0	0	0	0	0	0	0	0	0	0	0	0	0	0	0	0	0	0	0	0	0	4	0	2	1	0	1	1	1	1	0	0	0	0	0	0	0	0	0	0	0	0	0	0	0	0	3	5	4
B-OTU001098	0	0	0	0	0	0	0	0	0	0	0	0	0	0	0	0	0	0	0	3	0	0	3	2	2	0	1	0	1	0	0	0	0	0	0	0	0	0	0	0	0	0	0	0	0	0	12	2	4
B-OTU001099	0	0	0	0	0	0	0	0	0	0	0	0	0	0	0	0	0	0	5	0	0	0	0	0	0	6	0	0	0	0	0	0	0	0	0	7	1	0	0	0	6	1	0	0	0	11	0	0	0
B-OTU001101	0	0	0	0	0	0	0	0	0	0	0	0	0	0	0	0	0	0	0	1	0	0	0	2	4	0	3	0	2	1	4	1	0	0	0	0	0	0	0	0	0	0	0	0	0	0	3	4	7
B-OTU001102	0	0	0	0	0	0	0	0	0	0	0	0	0	0	0	0	0	0	0	1	0	0	0	0	0	0	7	2	4	0	2	1	0	0	0	0	0	0	0	0	0	0	0	0	0	0	0	0	0
B-OTU001103	0	0	0	0	0	0	0	0	0	0	0	0	0	0	0	0	0	0	7	0	0	0	0	0	0	6	0	0	0	0	0	0	0	0	0	7	2	0	0	0	13	0	0	0	0	8	0	0	0
B-OTU001106	0	0	0	0	0	0	0	0	0	0	0	0	0	0	0	0	0	0	0	10	6	2	5	0	2	0	0	16	13	0	0	0	0	0	0	0	0	0	0	0	0	0	0	0	0	0	0	0	0
B-OTU001108	0	0	0	0	0	0	0	0	0	0	0	0	0	0	0	0	0	0	0	0	0	0	0	0	0	3	0	0	0	0	0	0	0	0	0	11	0	0	0	0	10	0	0	0	0	5	0	0	0
B-OTU001110	0	0	7	0	0	0	0	1	0	0	0	0	2	0	0	0	0	1	0	0	0	0	0	0	0	0	0	0	0	0	0	0	0	0	0	4	0	0	0	0	7	4	0	0	21	6	0	0	0
B-OTU001111	0	0	0	0	0	0	0	0	0	0	0	0	9	0	0	0	0	1	0	0	0	0	0	0	0	0	0	0	0	0	0	0	0	0	0	0	0	0	0	0	0	0	0	0	0	0	0	0	0
B-OTU001112	0	0	0	0	0	0	0	0	0	0	0	0	0	0	0	0	0	0	0	4	5	8	8	6	14	0	0	1	0	3	2	1	0	0	0	0	0	0	0	0	0	0	0	0	0	0	11	4	8
B-OTU001113	0	0	0	0	0	0	0	0	0	0	0	0	0	0	0	0	0	0	3	0	0	0	0	0	0	12	0	0	0	0	0	0	0	0	0	0	2	0	0	0	0	2	0	0	0	0	0	0	0
B-OTU001114	0	0	0	0	0	0	0	0	0	0	0	0	5	0	0	0	0	0	7	0	0	0	0	0	0	0	0	0	0	0	0	0	0	0	0	3	0	0	0	0	2	0	0	0	0	7	0	0	0
B-OTU001115	0	0	0	0	0	0	0	0	0	0	0	0	0	0	0	0	0	0	1	0	0	0	0	0	0	9	0	0	0	0	0	0	0	0	0	0	9	0	0	0	1	1	0	0	0	0	0	0	0
B-OTU001116	0	0	0	0	0	0	0	0	0	0	0	0	0	0	0	0	0	0	0	5	5	9	3	6	3	0	1	0	1	0	1	1	0	0	0	0	0	0	0	0	0	0	0	0	0	0	2	3	1
B-OTU001118	0	0	0	0	0	0	0	0	0	0	0	0	0	0	0	0	0	0	0	0	0	0	1	0	0	0	0	0	0	0	0	1	0	0	0	0	0	0	0	0	0	0	0	0	0	0	15	0	1
B-OTU001119	0	0	0	0	0	0	0	0	0	0	0	0	0	0	0	0	0	0	0	0	0	0	0	0	0	0	4	5	4	3	3	6	0	0	0	0	0	0	0	0	0	0	0	0	0	0	0	0	0
B-OTU001120	0	0	0	0	0	0	0	0	0	0	0	0	0	0	0	0	0	0	3	0	0	0	0	0	0	1	0	0	0	0	0	0	0	0	0	8	0	0	0	0	8	0	0	0	0	21	0	0	0
B-OTU001121	0	0	0	0	0	0	0	0	0	0	0	0	0	0	0	0	0	0	0	1	6	5	2	4	1	0	4	5	7	5	6	1	0	0	0	0	0	0	0	0	0	0	0	0	0	0	1	0	1
B-OTU001124	0	0	0	0	0	0	0	0	0	0	0	0	0	0	0	0	0	0	0	0	0	0	0	0	0	2	0	0	0	0	0	0	0	0	0	2	0	0	0	0	0	3	0	0	0	0	0	0	0
B-OTU001125	0	0	0	0	0	0	0	0	0	0	0	0	0	0	0	0	0	0	0	0	0	0	0	0	0	3	0	0	0	0	0	0	0	0	0	0	7	0	0	0	0	8	0	0	0	0	0	0	0
B-OTU001127	0	0	0	0	0	0	0	0	0	0	0	0	0	0	0	0	0	0	0	2	2	2	1	0	2	0	2	1	1	1	3	2	0	0	0	0	0	0	0	0	0	0	0	0	0	0	10	5	6
B-OTU001128	0	0	0	0	0	0	0	0	0	0	0	0	0	0	0	0	0	0	0	4	6	2	1	2	4	0	0	1	1	0	1	1	0	0	0	0	0	0	0	0	0	0	0	0	0	0	0	2	1
B-OTU001129	0	0	0	0	0	0	0	0	0	0	0	0	0	0	0	0	0	0	3	0	0	0	0	0	0	2	0	0	0	0	0	0	0	0	0	16	3	0	0	0	15	2	0	0	0	0	0	0	0
B-OTU001130	0	0	0	0	0	0	0	11	0	0	0	0	0	0	0	0	0	11	0	0	0	0	0	0	0	0	0	0	0	0	0	0	0	0	0	0	0	0	0	0	0	0	0	0	15	0	0	0	0
B-OTU001131	0	0	0	0	0	0	0	0	0	0	0	0	0	0	0	0	0	0	0	1	0	2	1	0	0	0	5	2	1	1	1	2	0	0	0	0	0	0	0	0	0	0	0	0	0	0	1	2	2
B-OTU001132	0	0	0	0	0	0	0	0	0	0	0	0	0	0	0	0	0	0	0	2	1	1	5	7	6	0	3	1	0	4	3	4	0	0	0	0	0	0	0	0	0	0	0	0	0	0	4	3	4
B-OTU001133	0	0	0	0	0	0	0	0	0	0	0	0	0	0	0	0	0	0	5	0	0	0	0	0	0	3	0	0	0	0	0	0	0	0	0	8	4	0	0	0	0	2	0	0	0	10	0	0	0
B-OTU001134	0	0	0	0	0	0	0	3	100	144	0	0	0	0	0	0	0	0	0	0	0	0	0	0	0	0	0	0	0	0	0	0	0	0	0	0	0	0	0	0	0	0	0	0	0	0	0	0	0
B-OTU001135	0	0	0	0	0	0	0	0	0	0	0	0	0	0	0	0	0	0	0	1	3	1	0	0	1	0	3	2	1	0	0	1	0	0	0	0	0	0	0	0	0	0	0	0	0	0	2	1	1
B-OTU001136	0	0	0	0	0	0	0	0	0	0	0	0	0	0	0	0	0	0	0	0	0	0	0	0	0	1	0	0	0	0	0	0	0	0	0	0	1	0	0	0	2	3	0	0	0	0	0	0	0
B-OTU001137	0	0	0	0	1	0	0	0	3	2	0	0	21	37	30	0	0	11	0	0	0	0	0	0	0	0	0	0	0	0	0	0	0	0	0	0	0	0	0	0	0	0	0	0	0	0	0	0	0
B-OTU001139	0	0	0	0	0	0	0	0	0	0	0	0	0	0	0	0	0	0	1	0	0	0	0	0	0	0	0	0	0	0	0	0	0	0	0	0	0	0	0	0	0	1	0	0	0	0	0	0	0
B-OTU001140	0	0	0	0	0	0	0	0	0	0	0	0	0	0	0	0	0	0	0	0	0	0	0	0	1	0	6	3	9	8	9	11	0	0	0	0	0	0	0	0	0	0	0	0	0	0	1	0	0
B-OTU001141	0	0	0	0	0	0	0	0	0	0	0	0	0	0	0	0	0	0	13	0	0	0	0	0	0	12	0	0	0	0	0	0	0	0	0	1	8	0	0	0	10	1	0	0	0	0	0	0	0
B-OTU001142	0	0	0	0	0	0	0	0	0	0	0	0	0	0	0	0	0	0	1	0	0	0	0	0	0	9	0	0	0	0	0	0	0	0	0	4	8	0	0	0	1	7	0	0	0	3	0	0	0
B-OTU001143	1	1	5	0	0	0	0	4	0	0	0	3	5	0	0	2	2	1	0	0	0	0	0	0	0	0	0	0	0	0	0	0	0	0	2	0	0	0	1	0	0	0	0	0	4	0	0	0	0
B-OTU001144	0	0	0	0	0	0	0	0	0	0	0	0	0	0	0	0	0	0	0	0	0	0	0	0	0	0	0	0	0	0	0	0	0	0	1	0	0	0	0	0	0	0	0	0	20	0	0	0	0
B-OTU001145	0	0	0	6	9	0	0	0	32	34	0	0	0	73	41	0	0	0	0	0	0	0	0	0	0	0	0	0	0	0	0	0	0	0	0	0	0	0	0	0	0	0	0	0	0	0	0	0	0
B-OTU001146	0	0	0	0	0	0	0	0	0	0	0	0	0	0	0	0	0	0	0	8	11	0	0	0	12	0	0	3	3	2	5	3	0	0	0	0	0	0	0	0	0	0	0	0	0	0	0	9	0
B-OTU001147	0	0	0	0	0	0	0	0	0	0	0	0	0	0	0	0	0	0	0	1	1	1	2	3	4	0	3	2	1	1	0	6	0	0	0	0	0	0	0	0	0	0	0	0	0	0	3	1	1
B-OTU001148	0	0	0	0	0	0	0	0	0	0	0	0	0	0	0	0	0	0	0	0	0	0	0	0	0	0	0	1	0	0	4	4	0	0	0	0	0	0	0	0	0	0	0	0	0	0	0	0	0
B-OTU001149	0	0	0	0	0	0	0	0	0	0	0	0	0	0	0	0	0	0	5	0	0	0	0	0	0	3	0	0	0	0	0	0	0	0	0	6	4	0	0	0	2	2	0	0	0	4	0	0	0
B-OTU001151	0	0	0	0	0	0	0	0	0	0	0	0	0	0	0	0	0	0	0	0	0	0	0	0	0	0	2	1	1	6	3	9	0	0	0	0	0	0	0	0	0	0	0	0	0	0	0	0	0
B-OTU001152	0	0	0	0	0	0	0	0	0	0	0	0	0	0	0	0	0	0	0	8	5	2	10	1	3	0	0	1	1	4	0	2	0	0	0	0	0	0	0	0	0	0	0	0	0	0	2	3	4
B-OTU001153	0	0	0	0	0	0	0	0	0	0	0	0	0	0	0	0	0	0	0	0	0	0	0	0	0	0	0	0	0	0	0	0	0	0	0	3	0	0	0	0	0	26	0	0	0	0	0	0	0
B-OTU001155	0	0	0	0	0	0	0	2	0	0	0	0	5	0	0	0	0	0	0	0	0	0	0	0	0	0	0	0	0	0	0	0	0	0	0	0	0	0	0	0	0	0	0	0	0	0	0	0	0
B-OTU001156	0	0	0	0	0	0	0	0	0	0	0	0	0	0	0	0	0	0	0	0	0	0	0	0	0	6	0	0	0	0	0	0	0	0	0	0	4	0	0	0	0	4	0	0	0	0	0	0	0
B-OTU001157	0	0	0	0	0	0	0	0	0	0	0	0	0	0	0	0	0	0	13	0	0	0	0	0	0	1	0	0	0	0	0	0	0	0	0	7	0	0	0	0	5	2	0	0	0	15	0	0	0
B-OTU001158	65	0	0	0	0	0	0	15	0	0	0	1	0	0	0	10	0	0	0	0	0	0	0	0	0	0	0	0	0	0	0	0	0	0	0	0	0	0	0	0	0	0	0	0	0	0	0	0	0
B-OTU001159	0	0	0	0	0	0	0	0	0	0	0	0	0	0	0	0	0	0	19	0	0	0	0	0	0	4	0	0	0	0	0	0	0	0	0	3	1	0	0	0	6	0	0	0	0	10	0	0	0
B-OTU001160	0	0	0	0	0	0	0	0	0	0	0	0	0	0	0	0	0	0	0	2	1	1	1	0	0	0	1	2	1	1	2	1	0	0	0	0	0	0	0	0	0	0	0	0	0	0	4	10	4
B-OTU001161	0	0	0	0	0	0	0	0	0	0	0	0	0	0	0	0	0	0	2	0	0	0	0	0	0	11	0	0	0	0	0	0	0	0	0	2	3	0	0	0	0	0	0	0	0	0	0	0	0
B-OTU001162	0	0	0	0	0	0	0	0	0	0	0	0	0	0	0	0	0	0	0	3	0	8	2	2	4	0	5	2	1	1	0	2	0	0	0	0	0	0	0	0	0	0	0	0	0	0	0	1	1
B-OTU001163	0	0	0	0	0	0	0	0	0	0	0	0	0	0	0	0	0	0	1	0	0	0	0	0	0	0	0	0	0	0	0	0	0	0	0	4	0	0	0	0	0	0	0	0	0	0	0	0	0
B-OTU001164	0	0	0	0	0	0	0	0	0	0	0	5	9	0	0	4	0	3	0	0	0	0	0	0	0	0	0	0	0	0	0	0	8	3	2	0	0	0	0	0	0	0	0	0	0	0	0	0	0
B-OTU001166	0	0	0	0	0	0	0	0	0	0	0	0	0	0	0	0	0	0	0	0	0	0	0	0	0	0	0	1	1	0	1	0	0	0	0	0	0	0	0	0	0	0	0	0	0	0	4	5	0
B-OTU001169	0	0	0	0	0	0	0	0	0	0	0	0	0	0	0	0	0	0	0	12	27	4	3	2	7	0	1	2	2	0	1	0	0	0	0	0	0	0	0	0	0	0	0	0	0	0	1	1	2
B-OTU001170	0	0	0	0	0	0	0	0	0	0	0	0	0	0	0	0	0	0	0	0	0	0	0	0	0	0	0	0	1	9	1	0	0	0	0	0	0	0	0	0	0	0	0	0	0	0	1	0	0
B-OTU001171	0	0	0	0	0	0	0	0	0	0	0	0	0	0	0	0	0	0	0	3	2	5	1	0	3	0	1	0	1	1	0	0	0	0	0	0	0	0	0	0	0	0	0	0	0	0	1	1	1
B-OTU001172	0	0	0	0	0	0	0	0	0	0	0	0	0	0	0	0	0	0	4	0	0	0	0	0	0	1	0	0	0	0	0	0	0	0	0	8	0	0	0	0	0	3	0	0	0	5	0	0	0
B-OTU001175	0	0	0	0	0	0	0	66	0	0	0	9	0	0	0	0	0	0	0	0	0	0	0	0	0	0	0	0	0	0	0	0	0	0	0	0	0	0	0	0	0	0	0	0	0	0	0	0	0
B-OTU001176	66	0	0	0	0	0	0	27	0	0	0	14	0	0	0	2	0	0	0	0	0	0	0	0	0	0	0	0	0	0	0	0	0	0	0	0	0	0	0	0	0	0	0	0	0	0	0	0	0
B-OTU001177	0	0	0	0	0	0	0	0	0	0	0	0	0	0	0	0	0	0	17	0	0	0	0	0	0	6	0	0	0	0	0	0	0	0	0	3	1	0	0	0	5	10	0	0	0	0	0	0	0
B-OTU001179	0	0	0	0	0	0	0	0	0	0	0	0	0	0	0	0	0	0	2	0	0	0	0	0	0	0	0	0	0	0	0	0	0	0	0	4	6	0	0	0	3	6	0	0	0	4	0	0	0
B-OTU001180	0	0	0	0	0	0	0	0	0	0	0	0	0	0	0	0	0	0	0	0	3	5	1	0	3	0	3	2	5	9	7	6	0	0	0	0	0	0	0	0	0	0	0	0	0	0	0	0	1
B-OTU001181	0	0	0	0	0	0	0	0	0	0	0	0	0	0	0	0	0	0	0	2	1	4	1	2	0	0	5	0	2	5	4	5	0	0	0	0	0	0	0	0	0	0	0	0	0	0	4	4	5
B-OTU001182	0	0	22	0	1	0	0	0	0	0	0	0	18	0	0	0	0	24	0	0	0	0	0	0	0	0	0	0	0	0	0	0	0	0	1	0	0	0	0	0	0	0	0	0	6	0	0	0	0
B-OTU001184	0	0	0	0	0	0	0	0	0	0	0	0	0	0	0	0	0	0	2	0	0	0	0	0	0	0	0	0	0	0	0	0	0	0	0	0	1	0	0	0	15	1	0	0	0	1	0	0	0
B-OTU001186	0	0	0	0	0	0	0	0	0	0	0	0	0	0	0	0	0	0	0	3	0	2	6	5	4	0	2	2	0	1	0	0	0	0	0	0	0	0	0	0	0	0	0	0	0	0	14	5	6
B-OTU001187	0	0	0	0	0	0	0	0	0	0	0	0	0	0	0	0	0	0	0	1	2	8	1	2	3	0	3	2	3	1	0	0	0	0	0	0	0	0	0	0	0	0	0	0	0	0	2	13	5
B-OTU001188	0	0	0	0	0	0	0	0	0	0	0	0	0	0	0	0	0	0	4	0	0	0	0	0	0	0	0	0	0	0	0	0	0	0	0	4	0	0	0	0	5	0	0	0	0	4	0	0	0
B-OTU001190	0	0	0	0	0	0	0	0	0	0	0	0	13	0	0	0	0	0	0	0	0	0	0	0	0	2	0	0	0	0	0	0	0	0	0	0	8	0	0	0	0	5	0	0	0	0	0	0	0
B-OTU001192	0	0	0	0	0	0	0	0	0	0	0	0	0	0	0	0	0	0	9	0	0	0	0	0	0	16	0	0	0	0	0	0	0	0	0	0	2	0	0	0	0	12	0	0	0	0	0	0	0
B-OTU001193	0	0	0	0	0	0	0	0	0	0	0	0	0	0	0	0	0	0	0	1	3	2	2	6	2	0	1	0	0	2	2	3	0	0	0	0	0	0	0	0	0	0	0	0	0	0	1	1	2
B-OTU001194	0	0	0	0	0	0	0	0	0	0	0	0	0	0	0	0	0	0	0	3	4	1	1	0	1	0	4	4	1	3	2	2	0	0	0	0	0	0	0	0	0	0	0	0	0	0	4	3	4
B-OTU001197	0	0	0	0	0	0	0	0	0	0	0	0	0	0	0	0	0	0	0	6	3	0	1	4	3	0	0	1	0	1	0	0	0	0	0	0	0	0	0	0	0	0	0	0	0	0	5	8	4
B-OTU001198	0	0	0	0	0	0	0	0	0	0	0	0	0	0	0	0	0	0	18	0	0	0	0	0	0	2	0	0	0	0	0	0	0	0	0	3	13	0	0	0	0	10	0	0	0	3	0	0	0
B-OTU001199	0	0	0	0	0	0	0	0	0	0	0	0	0	0	0	0	0	0	0	0	0	0	0	0	0	0	0	1	0	0	0	1	0	0	0	0	0	0	0	0	0	0	0	0	0	0	0	0	0
B-OTU001200	0	0	0	0	0	0	0	0	0	0	0	0	0	0	0	0	0	0	1	0	0	0	0	0	0	1	0	0	0	0	0	0	0	0	0	3	1	0	0	0	4	1	0	0	0	0	0	0	0
B-OTU001202	0	0	0	0	0	0	0	0	0	0	0	0	0	0	0	0	0	0	0	0	0	0	0	0	0	0	3	0	0	1	1	1	0	0	0	0	0	0	0	0	0	0	0	0	0	0	4	0	0
B-OTU001204	0	0	0	0	0	0	0	0	0	0	0	0	0	0	0	0	0	0	0	0	0	0	0	0	0	0	0	0	0	0	0	0	0	0	0	0	0	0	0	0	0	0	0	0	0	0	0	0	0
B-OTU001205	0	0	0	0	0	0	0	0	0	0	0	0	0	0	0	0	0	0	8	0	0	0	0	0	0	3	0	0	0	0	0	0	0	0	0	2	1	0	0	0	0	6	0	0	0	5	0	0	0
B-OTU001208	0	0	0	0	0	0	0	0	0	0	0	0	0	0	0	0	0	0	0	1	2	5	4	10	6	0	2	0	1	2	4	1	0	0	0	0	0	0	0	0	0	0	0	0	0	0	13	7	2
B-OTU001211	0	0	0	0	0	0	0	0	0	0	0	0	0	0	0	0	0	0	13	0	0	0	0	0	0	0	0	0	0	0	0	0	0	0	0	10	0	0	0	0	1	0	0	0	0	0	0	0	0
B-OTU001214	0	0	0	0	0	0	0	0	0	0	0	0	0	0	0	0	0	0	0	1	1	2	0	0	1	0	1	2	4	3	3	3	0	0	0	0	0	0	0	0	0	0	0	0	0	0	0	0	0
B-OTU001217	0	0	0	0	0	0	0	0	0	0	0	0	0	0	0	0	0	0	0	26	47	17	19	14	19	0	0	0	0	0	0	0	0	0	0	0	0	0	0	0	0	0	0	0	0	0	2	0	1
B-OTU001219	0	0	0	0	0	0	0	0	0	0	0	0	0	0	0	0	0	0	1	0	0	0	0	0	0	0	0	0	0	0	0	0	0	0	0	0	0	0	0	0	11	0	0	0	0	13	0	0	0
B-OTU001220	1	0	0	0	0	3	0	0	0	0	1	0	0	0	0	0	0	0	0	0	0	0	0	0	0	0	0	0	0	0	0	0	0	0	0	0	0	0	0	13	0	0	0	0	0	0	0	0	0
B-OTU001221	0	0	0	0	0	0	0	0	0	0	0	0	0	0	0	0	0	0	0	0	0	2	2	15	2	0	3	3	2	5	0	0	0	0	0	0	0	0	0	0	0	0	0	0	0	0	0	5	1
B-OTU001222	0	0	0	0	0	0	0	0	0	0	0	0	0	0	0	0	0	0	0	0	2	2	0	0	1	0	14	11	4	5	6	4	0	0	0	0	0	0	0	0	0	0	0	0	0	0	0	0	0
B-OTU001224	0	0	0	0	0	0	0	0	0	0	0	0	0	0	0	0	0	0	0	0	0	0	0	0	0	0	0	0	0	0	0	0	0	0	0	0	1	0	0	0	2	0	0	0	0	1	0	0	0
B-OTU001225	0	0	0	0	0	0	0	0	0	0	0	0	0	0	0	0	0	0	0	0	0	0	1	2	1	0	0	0	0	0	0	0	0	0	0	0	0	0	0	0	0	0	0	0	0	0	2	3	1
B-OTU001226	0	0	1	0	0	0	0	0	0	0	0	1	155	0	0	0	0	0	0	0	0	0	0	0	0	0	0	0	0	0	0	0	0	0	0	0	0	0	0	0	0	0	0	0	1	0	0	0	0
B-OTU001227	0	0	0	0	0	0	0	0	0	0	0	0	0	0	0	0	0	0	0	2	1	2	0	0	0	0	3	4	3	0	1	0	0	0	0	0	0	0	0	0	0	0	0	0	0	0	1	0	1
B-OTU001228	0	0	0	0	0	0	0	0	0	0	0	0	0	0	0	0	0	0	4	0	0	0	0	0	0	3	0	0	0	0	0	0	0	0	0	3	3	0	0	0	2	5	0	0	0	2	0	0	0
B-OTU001230	0	0	0	0	0	0	0	2	0	0	0	1	0	0	0	1	3	1	0	0	0	0	0	0	0	0	0	0	0	0	0	0	0	6	0	0	0	2	2	0	0	0	1	0	1	0	0	0	0
B-OTU001232	0	0	0	0	0	0	0	0	0	0	0	0	0	0	0	0	0	0	0	3	0	1	1	0	1	0	0	0	0	0	0	0	0	0	0	0	0	0	0	0	0	4	0	0	0	0	0	0	0
B-OTU001233	0	0	0	0	0	0	0	41	0	0	0	7	2	0	0	0	1	0	0	0	0	0	0	0	0	0	0	0	0	0	0	0	0	0	3	0	0	0	0	0	0	0	0	0	5	0	0	0	0
B-OTU001234	0	0	0	0	0	0	0	0	0	0	0	0	0	0	0	0	0	0	0	14	16	3	13	0	2	0	4	1	1	0	0	0	0	0	0	0	0	0	0	0	0	0	0	0	0	0	2	2	2
B-OTU001235	0	0	0	0	0	0	0	0	0	0	0	0	0	0	0	0	0	0	0	1	0	0	0	0	1	0	5	2	4	12	8	10	0	0	0	0	0	0	0	0	0	0	0	0	0	0	0	0	0
B-OTU001236	0	0	0	0	0	0	0	0	0	0	0	0	0	0	0	0	0	0	0	1	1	3	1	5	3	0	2	2	1	2	1	3	0	0	0	0	0	0	0	0	0	0	0	0	0	0	6	5	6
B-OTU001237	0	0	0	0	0	0	0	0	0	0	0	0	0	0	0	0	0	0	11	0	0	0	0	0	0	7	0	0	0	0	0	0	0	0	0	1	1	0	0	0	0	7	0	0	0	1	0	0	0
B-OTU001239	0	0	0	0	0	0	0	0	0	0	0	0	0	0	0	0	0	0	3	0	0	0	0	0	0	4	0	0	0	0	0	0	0	0	0	1	1	0	0	0	1	6	0	0	0	2	0	0	0
B-OTU001241	0	0	0	0	0	0	0	0	0	0	0	0	0	0	0	0	0	0	0	3	4	4	8	1	7	0	0	0	0	0	0	0	0	0	0	0	0	0	0	0	0	0	0	0	0	0	4	2	1
B-OTU001245	0	0	0	0	0	0	0	0	0	0	0	0	0	0	0	0	0	0	0	4	3	3	7	7	8	0	0	0	0	3	0	6	0	0	0	0	0	0	0	0	0	0	0	0	0	0	2	5	15
B-OTU001246	0	0	0	0	0	0	0	0	0	0	0	0	0	0	0	0	0	0	1	0	0	0	0	0	0	1	0	0	0	0	0	1	0	0	0	8	2	0	0	0	0	0	0	0	0	6	0	0	0
B-OTU001248	0	0	0	0	0	0	0	0	0	0	0	0	0	0	0	0	0	0	0	6	7	20	0	19	21	0	0	0	0	0	0	0	0	0	0	0	0	0	0	0	0	0	0	0	0	0	2	5	8
B-OTU001249	0	0	0	0	0	0	0	0	0	0	0	0	0	0	0	0	0	0	0	1	1	1	0	0	1	0	2	2	1	2	2	1	0	0	0	0	0	0	0	0	0	0	0	0	0	0	0	0	0
B-OTU001250	0	0	0	0	0	0	0	0	0	0	0	0	0	0	0	0	0	0	0	0	0	0	0	0	0	8	0	0	0	0	0	0	0	0	0	1	1	0	0	0	0	5	0	0	0	3	1	0	0
B-OTU001251	0	0	0	0	0	0	0	0	0	0	0	0	0	0	0	0	0	0	0	3	3	3	9	5	4	0	0	2	2	5	5	3	0	0	0	0	0	0	0	0	0	0	0	0	0	0	2	1	1
B-OTU001253	0	0	0	0	0	0	0	0	0	0	0	0	0	0	0	0	0	0	0	0	0	0	1	0	0	0	0	0	0	0	0	0	0	0	0	0	0	0	0	0	0	0	0	0	0	0	0	0	0
B-OTU001254	0	0	0	0	0	0	0	0	0	0	0	0	0	0	0	0	0	0	3	0	0	0	0	0	0	6	0	0	0	0	0	0	0	0	0	7	6	0	0	0	2	1	0	0	0	18	0	0	0
B-OTU001255	0	0	0	0	0	0	0	0	0	0	0	0	0	0	0	0	0	0	0	3	2	2	1	8	1	0	0	0	1	1	0	0	0	0	0	0	0	0	0	0	0	0	0	0	0	0	2	3	3
B-OTU001256	7	0	0	0	0	94	0	0	0	0	0	0	0	0	0	4	0	0	0	0	0	0	0	0	0	0	0	0	0	0	0	0	0	2	0	0	0	12	0	8	0	0	1	0	0	0	0	0	0
B-OTU001259	0	0	0	0	0	0	0	0	0	0	0	0	0	0	0	0	0	0	0	0	0	0	0	0	0	0	0	0	0	0	0	0	0	0	0	0	0	0	0	0	0	0	0	0	0	0	8	13	6
B-OTU001260	0	2	2	0	0	0	2	1	0	0	27	5	0	0	0	1	1	0	0	0	0	0	0	0	0	0	0	0	0	0	0	0	0	1	2	0	0	0	9	0	0	0	1	1	0	0	0	0	0
B-OTU001264	0	0	0	0	0	0	0	0	0	0	0	0	0	0	0	0	0	0	0	8	4	0	3	0	1	0	0	0	2	1	0	0	0	0	0	0	0	0	0	0	0	0	0	0	0	0	0	1	2
B-OTU001265	0	0	0	0	0	0	0	0	0	0	0	0	0	0	0	0	0	0	2	0	0	0	0	0	0	5	0	0	0	0	0	0	0	0	0	0	5	0	0	0	9	0	0	0	0	0	0	0	0
B-OTU001268	0	0	0	0	0	0	0	0	0	0	0	0	0	0	0	0	0	0	0	0	0	0	0	0	0	2	1	4	0	1	0	1	1	0	0	0	0	0	0	0	0	0	0	0	0	0	0	0	0
B-OTU001269	0	0	0	0	0	0	0	0	0	0	0	0	0	0	0	0	0	0	0	0	1	1	0	2	1	0	2	1	1	2	1	2	0	0	0	0	0	0	0	0	0	0	0	0	0	0	6	10	7
B-OTU001270	0	0	0	0	0	0	0	0	0	0	0	0	0	0	0	0	0	0	0	1	2	2	4	6	4	11	0	0	0	2	0	2	0	0	0	1	0	0	0	0	0	1	0	0	0	0	4	0	4
B-OTU001272	0	0	0	0	0	0	0	0	0	0	0	0	0	0	0	0	0	0	7	0	0	0	0	0	0	12	0	0	0	0	0	0	0	0	0	1	4	0	0	0	2	1	0	0	0	3	0	0	0
B-OTU001273	0	0	0	0	0	0	0	0	0	0	0	0	0	0	0	0	0	0	0	7	2	0	12	10	10	0	0	0	0	0	0	0	0	0	0	0	0	0	0	0	0	0	0	0	0	0	8	2	6
B-OTU001275	0	0	0	0	0	0	0	0	0	0	0	0	0	0	0	0	0	0	7	0	0	0	0	0	0	3	0	0	0	0	0	0	0	0	0	6	3	0	0	0	4	5	0	0	0	3	0	0	0
B-OTU001276	0	0	2	0	0	0	0	6	0	0	0	3	21	0	0	0	1	3	0	0	0	0	0	0	0	0	0	0	0	0	0	0	0	0	3	0	0	0	0	0	0	0	0	0	8	0	0	0	0
B-OTU001277	0	0	0	0	0	0	0	0	0	0	0	0	0	0	0	0	0	0	0	3	1	0	1	0	1	0	4	4	3	2	2	2	0	0	0	0	0	0	0	0	0	0	0	0	0	0	2	0	1
B-OTU001278	0	0	0	0	0	0	0	0	0	0	0	0	0	0	0	0	0	0	3	0	0	0	0	0	0	1	0	0	0	0	0	0	0	0	0	3	1	0	0	0	3	0	0	0	0	5	0	0	0
B-OTU001281	0	0	0	0	0	0	0	0	0	0	0	0	0	0	0	0	0	0	3	0	0	0	0	2	0	2	0	0	0	0	0	0	0	0	0	0	1	0	0	0	1	0	0	0	0	16	0	0	0
B-OTU001283	0	0	0	0	0	0	0	0	0	0	0	0	0	0	0	0	0	0	3	0	0	0	0	0	0	0	0	0	0	0	0	0	0	0	0	5	0	0	0	0	21	0	0	0	0	21	0	0	0
B-OTU001284	0	0	0	0	0	0	0	0	0	0	0	0	0	0	0	0	0	0	0	0	2	0	1	0	0	0	3	10	5	2	2	3	0	0	0	0	0	0	0	0	0	0	0	0	0	0	0	0	0
B-OTU001285	0	0	4	0	0	0	4	3	0	0	0	0	3	0	0	2	0	2	0	0	0	0	0	0	0	0	0	0	0	0	0	0	0	0	0	0	0	0	0	0	0	0	0	9	6	0	0	0	0
B-OTU001287	0	0	0	0	0	0	0	0	0	0	0	0	0	0	0	0	0	0	7	0	0	0	0	0	0	6	0	0	0	0	0	0	0	0	0	0	2	0	0	0	0	0	0	0	0	3	0	0	0
B-OTU001288	0	0	0	0	0	0	0	0	0	0	0	0	0	0	0	0	0	0	0	9	9	6	1	7	1	0	1	5	5	0	0	0	0	0	0	0	0	0	0	0	0	0	0	0	0	0	12	8	1
B-OTU001289	0	0	0	0	0	0	0	0	0	0	0	0	0	0	0	0	0	0	0	0	0	0	0	0	0	6	0	0	0	0	0	0	0	0	0	1	7	0	0	0	1	2	0	0	0	8	0	0	0
B-OTU001290	0	0	0	0	0	0	0	0	0	0	0	0	0	0	0	0	0	0	0	0	0	0	0	0	0	0	0	0	0	0	0	0	0	0	0	3	0	0	0	0	3	0	0	0	0	7	0	0	0
B-OTU001291	0	0	0	0	0	0	0	0	0	0	0	0	0	0	0	0	0	0	0	5	3	5	5	5	6	0	1	0	0	3	1	2	0	0	0	0	0	0	0	0	0	0	0	0	0	0	4	2	3
B-OTU001292	0	0	0	0	0	0	0	0	0	0	0	0	0	0	0	0	0	0	0	4	4	9	3	4	3	0	2	3	2	2	1	3	0	0	0	0	0	0	0	0	0	0	0	0	0	0	0	0	0
B-OTU001294	0	0	0	24	12	0	0	0	4	6	0	0	2	52	28	0	0	0	0	0	0	1	0	0	0	0	0	0	0	0	0	0	0	0	0	0	0	0	0	0	0	0	0	0	0	0	0	0	0
B-OTU001295	0	0	0	0	0	0	0	0	0	0	0	0	0	0	0	0	0	0	6	0	0	0	0	0	0	3	0	0	0	0	0	0	0	0	0	3	1	0	0	0	1	1	0	0	0	1	0	0	0
B-OTU001297	47	0	0	0	0	0	0	2	0	0	0	1	0	0	0	0	0	0	0	0	0	0	0	0	0	0	0	0	0	0	0	0	0	0	0	0	0	0	0	0	0	0	0	0	0	0	0	0	0
B-OTU001298	0	0	0	0	0	0	0	0	0	0	0	0	52	0	0	0	0	34	0	0	0	0	0	0	0	0	0	0	0	0	0	0	0	0	0	0	0	0	0	0	0	0	0	0	0	0	0	0	0
B-OTU001299	0	0	0	0	0	0	0	0	0	0	0	0	0	0	0	0	0	0	0	1	0	0	0	0	0	0	3	2	1	4	1	3	0	0	0	0	0	0	0	0	0	0	0	0	0	0	2	0	2
B-OTU001300	0	0	0	0	0	0	0	0	0	0	0	0	0	0	0	0	0	0	0	6	9	2	3	7	5	0	3	2	2	1	4	2	0	0	0	0	0	0	0	0	0	0	0	0	0	0	2	2	3
B-OTU001301	0	0	0	0	0	0	0	0	0	0	0	0	0	0	0	0	0	0	0	0	6	0	1	9	11	0	0	0	0	0	0	0	0	0	0	0	0	0	0	0	0	0	0	0	0	0	1	9	1
B-OTU001303	0	0	0	0	0	0	0	0	0	0	0	0	0	0	0	0	0	0	0	4	2	1	7	7	4	0	2	0	2	1	3	2	0	0	0	0	0	0	0	0	0	0	0	0	0	0	12	3	5
B-OTU001306	4	0	0	0	0	0	0	0	0	0	0	0	0	0	0	0	0	0	0	0	0	0	0	0	0	0	0	0	0	0	0	0	0	0	0	0	0	1	1	0	0	0	0	0	4	0	0	0	0
B-OTU001307	0	0	0	0	0	0	0	0	0	0	0	0	0	0	0	0	0	0	8	1	1	0	1	0	4	0	0	0	0	0	0	0	0	0	0	2	2	0	0	0	3	2	0	0	0	2	1	0	4
B-OTU001309	0	0	0	0	0	0	0	0	0	0	0	0	0	0	0	0	0	0	0	1	0	0	1	0	1	0	1	1	0	2	2	2	0	0	0	0	0	0	0	0	0	0	0	0	0	0	2	0	1
B-OTU001310	0	0	0	0	0	0	0	0	0	0	0	0	0	0	0	0	0	0	0	7	7	7	7	7	9	0	1	1	1	3	0	0	0	0	0	0	0	0	0	0	0	0	0	0	0	0	7	3	0
B-OTU001311	0	0	0	0	0	0	0	0	0	0	0	0	0	0	0	0	0	0	0	2	0	0	8	3	7	0	0	1	1	0	0	0	0	0	0	0	0	0	0	0	0	0	0	0	0	0	0	0	1
B-OTU001312	0	0	0	0	0	0	0	0	0	0	0	0	0	0	0	0	0	0	0	3	5	3	3	0	3	0	0	1	0	0	0	1	0	0	0	0	0	0	0	0	0	0	0	0	0	0	0	0	0
B-OTU001313	0	0	0	0	0	0	0	0	0	0	0	0	0	0	0	0	0	0	0	3	3	1	1	5	2	0	2	10	13	1	0	2	0	0	0	0	0	0	0	0	0	0	0	0	0	0	0	0	0
B-OTU001314	0	0	0	0	0	0	0	0	0	0	0	0	0	0	0	0	0	0	5	0	0	0	0	0	0	1	0	0	0	0	0	0	0	0	0	3	5	0	0	0	1	2	0	0	0	7	0	0	0
B-OTU001315	0	0	0	0	0	0	0	0	0	0	0	0	0	0	0	0	0	0	0	1	1	1	1	0	4	0	0	0	0	0	1	1	0	0	0	0	0	0	0	0	0	0	0	0	0	0	3	1	1
B-OTU001316	0	0	0	0	0	0	0	0	0	0	0	0	0	0	0	0	0	0	0	4	2	7	4	4	8	0	2	1	1	6	8	7	0	0	0	0	0	0	0	0	0	0	0	0	0	0	3	1	1
B-OTU001317	3	8	0	0	0	0	0	0	0	0	0	0	0	0	0	29	3	0	0	0	0	0	0	0	0	0	0	0	0	0	0	0	0	2	0	0	0	0	0	0	0	0	0	0	0	0	0	0	0
B-OTU001319	0	0	0	0	0	0	0	0	0	0	0	0	0	0	0	0	0	0	0	0	0	0	0	0	0	0	0	0	0	0	0	0	0	0	0	14	3	0	0	0	3	7	0	0	0	5	0	0	0
B-OTU001321	0	0	0	0	0	0	0	13	0	0	0	10	0	0	0	0	0	2	0	0	0	0	0	0	0	0	0	0	0	0	0	0	0	0	0	0	0	0	0	0	0	0	0	0	1	0	0	0	0
B-OTU001322	0	0	0	0	0	0	0	0	0	0	0	0	0	0	0	0	0	0	0	4	2	4	6	2	5	0	0	0	0	0	0	0	0	0	0	0	0	0	0	0	0	0	0	0	0	0	11	9	16
B-OTU001324	0	0	0	0	0	0	0	0	0	0	0	0	0	0	0	0	0	0	5	0	0	0	0	0	0	2	0	0	0	0	0	0	0	0	0	5	2	0	0	0	7	4	0	0	0	4	0	0	0
B-OTU001325	0	0	0	0	0	0	0	0	0	0	0	0	0	0	0	0	0	0	0	5	0	1	5	3	3	0	0	2	4	0	0	0	0	0	0	0	0	0	0	0	0	0	0	0	0	0	0	0	3
B-OTU001329	0	0	0	0	0	0	0	0	0	0	0	0	0	0	0	0	0	0	0	0	0	0	0	0	0	7	0	0	0	0	0	0	0	0	0	0	3	0	0	0	0	0	0	0	0	0	0	0	0
B-OTU001330	0	0	0	0	0	0	0	0	0	0	0	0	0	0	0	0	0	0	0	18	28	16	22	25	10	0	0	0	0	0	0	0	0	0	0	0	0	0	0	0	0	0	0	0	0	0	6	1	1
B-OTU001331	0	0	0	0	0	0	0	0	0	0	0	0	0	0	0	0	0	0	1	0	0	0	0	0	0	3	0	0	0	0	0	0	0	0	0	0	6	0	0	0	1	5	0	0	0	4	0	0	0
B-OTU001332	0	0	0	0	0	0	0	0	0	0	0	0	0	0	0	0	0	0	0	0	0	0	0	0	0	0	0	0	0	0	0	0	0	0	0	0	0	0	0	0	0	1	0	0	0	0	0	0	0
B-OTU001333	0	0	0	0	0	0	0	0	0	0	0	0	0	0	0	0	0	0	0	0	0	0	0	0	0	1	0	0	0	0	0	0	0	0	0	0	0	0	0	0	32	0	0	0	0	1	0	0	0
B-OTU001335	0	0	0	0	0	0	0	0	0	0	0	0	0	0	0	0	0	0	0	0	0	0	0	0	0	13	0	0	0	0	0	0	0	0	0	0	3	0	0	0	0	4	0	0	0	0	0	0	0
B-OTU001337	0	0	0	0	0	0	0	0	0	0	0	0	0	0	0	0	0	0	0	0	0	0	0	0	0	5	0	0	0	0	0	0	0	0	0	0	12	0	0	0	0	0	0	0	0	0	0	0	0
B-OTU001338	0	0	0	0	0	0	0	0	0	0	0	0	0	0	0	0	0	0	0	0	0	0	0	0	0	20	0	0	0	0	0	0	0	0	0	0	0	0	0	0	0	0	0	0	0	0	0	0	0
B-OTU001339	0	0	0	0	0	0	0	0	0	0	0	0	0	0	0	0	0	0	0	2	2	2	1	0	5	0	1	6	1	1	1	1	0	0	0	0	0	0	0	0	0	0	0	0	0	0	0	0	0
B-OTU001342	0	0	5	0	0	0	0	0	0	0	0	0	7	0	0	0	0	6	0	0	0	0	0	0	0	0	0	0	0	0	0	0	0	0	26	0	0	0	0	0	0	0	0	0	15	0	0	0	0
B-OTU001344	0	0	0	0	0	0	0	0	0	0	0	0	0	0	0	0	0	0	0	4	0	0	1	0	0	0	3	1	0	5	0	1	0	0	0	0	0	0	0	0	0	0	0	0	0	0	0	1	7
B-OTU001345	0	0	0	0	0	0	0	0	0	0	0	0	0	0	0	0	0	0	2	0	0	0	0	0	0	5	0	0	0	0	0	0	0	0	0	0	1	0	0	0	0	0	0	0	0	1	0	0	0
B-OTU001346	0	0	0	0	0	0	0	0	0	0	0	0	0	0	0	0	0	0	0	0	0	0	1	0	1	0	4	3	3	5	0	2	0	0	0	0	0	0	0	0	0	0	0	0	0	0	0	0	5
B-OTU001350	0	0	0	0	0	0	0	1	0	0	0	0	2	0	0	0	0	0	0	0	2	0	1	0	1	0	2	3	3	1	1	1	0	0	2	0	0	0	0	0	0	0	0	0	0	0	0	0	0
B-OTU001351	0	0	0	0	0	0	0	0	0	0	0	0	0	0	0	0	0	0	0	1	0	0	1	3	0	0	2	0	0	3	0	0	0	0	0	0	0	0	0	0	0	0	0	0	0	0	2	0	1
B-OTU001352	0	0	0	0	0	0	0	0	0	0	0	0	0	0	0	0	0	0	0	1	0	1	2	2	5	0	0	0	1	2	0	1	0	0	0	0	0	0	0	0	0	0	0	0	0	0	5	1	2
B-OTU001353	0	0	0	0	0	0	0	0	0	0	0	0	0	0	0	0	0	0	0	0	0	0	0	0	0	12	0	0	0	0	0	0	0	0	0	0	0	0	0	0	0	0	0	0	0	0	0	0	0
B-OTU001354	123	0	0	0	0	0	0	2	0	0	0	2	0	0	0	0	0	0	0	0	0	0	0	0	0	0	0	0	0	0	0	0	0	0	0	0	0	0	0	0	0	0	0	0	0	0	0	0	0
B-OTU001355	0	0	0	0	0	0	1	0	0	6	0	0	1	45	29	0	0	0	0	0	0	0	0	0	0	0	0	0	0	0	0	0	0	0	0	0	0	0	0	0	0	0	0	0	14	0	0	0	0
B-OTU001356	0	0	0	0	0	0	0	0	0	0	0	0	0	0	0	0	0	0	0	4	2	1	0	0	1	0	1	0	2	1	2	1	0	0	0	0	0	0	0	0	0	0	0	0	0	0	2	5	6
B-OTU001357	0	0	0	0	0	0	0	0	0	0	0	0	0	0	0	0	0	0	0	1	1	0	10	8	8	0	0	0	1	0	0	0	0	0	0	0	0	0	0	0	0	0	0	1	0	0	4	0	3
B-OTU001358	0	0	17	0	0	0	2	0	0	0	0	0	1	0	0	0	1	0	0	0	0	0	0	0	0	0	0	0	0	0	0	0	0	0	0	0	0	0	54	0	0	0	0	0	0	0	0	0	0
B-OTU001362	0	0	0	0	0	0	0	0	0	0	0	0	0	0	0	0	0	0	1	0	0	0	0	0	0	0	0	0	0	0	0	0	0	0	0	1	0	0	0	0	0	0	0	0	0	22	0	0	0
B-OTU001363	0	0	0	0	0	0	0	0	0	0	0	0	0	0	0	0	0	0	0	1	1	4	1	2	3	0	0	1	0	1	0	1	0	0	0	0	0	0	0	0	0	0	0	0	0	0	3	1	3
B-OTU001364	0	0	0	0	0	0	0	0	0	0	0	23	0	0	0	0	0	0	0	0	0	0	0	0	0	0	0	0	0	0	0	0	0	0	0	0	0	0	3	0	0	0	0	0	1	0	0	0	0
B-OTU001365	0	0	0	0	0	0	0	0	0	0	0	0	0	0	0	0	0	2	0	0	0	0	0	0	0	0	0	0	0	0	0	0	0	0	0	0	0	0	0	0	0	0	232	0	0	0	0	0	0
B-OTU001367	0	0	0	0	0	0	0	0	0	0	0	0	0	0	0	0	0	0	1	0	0	0	0	0	0	6	0	0	0	0	0	0	0	0	0	1	0	0	0	0	7	2	0	0	0	10	0	0	0
B-OTU001368	0	0	0	0	0	0	0	0	0	0	0	0	0	0	0	0	0	0	0	0	0	0	0	0	0	4	0	0	0	0	0	0	0	0	0	0	1	0	0	0	0	4	0	0	0	0	0	0	0
B-OTU001369	0	0	0	0	0	0	0	0	0	0	0	0	0	0	0	0	0	0	3	0	0	0	0	0	0	5	0	0	0	0	0	0	0	0	0	6	3	0	0	0	2	6	0	0	0	8	0	0	0
B-OTU001370	0	0	0	0	0	0	0	0	0	0	0	0	0	0	0	0	0	0	10	0	0	0	0	0	0	1	0	0	0	0	0	0	0	0	4	9	0	0	0	0	4	1	0	0	0	4	0	0	0
B-OTU001374	0	0	0	0	0	0	0	0	0	0	0	0	0	0	0	0	0	0	3	0	0	0	0	0	0	3	0	0	0	0	0	0	0	0	0	3	2	0	0	0	3	3	0	0	0	2	0	0	0
B-OTU001375	0	0	2	0	0	0	0	14	0	0	0	0	1	0	0	0	1	0	0	0	0	0	0	0	0	0	0	0	0	0	0	0	1	0	1	0	0	0	5	0	0	0	0	0	6	0	0	0	0
B-OTU001376	0	0	0	0	0	0	0	1	0	0	0	1	3	0	0	0	5	0	0	0	0	0	0	0	0	0	0	0	0	0	0	0	0	0	0	1	1	0	12	0	1	0	0	0	17	0	0	0	0
B-OTU001377	0	0	0	0	0	0	0	0	0	0	0	0	0	0	0	0	0	0	0	2	1	1	1	1	3	0	1	0	0	0	0	0	0	0	0	1	0	0	0	0	0	0	0	0	0	0	5	0	1
B-OTU001379	0	0	0	0	0	0	0	0	0	0	0	0	0	0	0	0	0	0	0	1	0	0	5	1	2	0	0	0	0	3	0	1	0	0	0	0	0	0	0	0	0	0	0	0	0	0	1	1	2
B-OTU001380	0	0	0	0	0	0	0	0	0	0	0	0	0	0	0	0	0	0	9	0	0	0	0	0	0	9	0	0	0	0	0	0	0	0	0	1	1	0	0	0	2	4	0	0	0	2	0	0	0
B-OTU001381	0	0	0	0	0	0	0	0	0	0	0	0	0	0	0	0	0	0	4	0	0	0	0	0	0	0	0	0	0	0	0	0	0	0	0	10	3	0	0	0	0	2	0	0	0	7	0	0	0
B-OTU001384	0	0	0	0	0	0	0	0	0	0	0	0	0	0	0	0	0	0	0	0	6	11	5	11	6	0	0	2	1	3	0	1	0	0	0	0	1	0	0	0	0	0	0	0	0	0	0	0	0
B-OTU001387	0	0	0	0	0	0	0	0	0	0	0	0	0	0	0	0	0	0	11	0	0	0	0	0	0	0	0	0	0	0	0	0	0	0	0	3	0	0	0	0	1	1	0	0	0	7	0	0	0
B-OTU001388	0	0	0	0	0	0	0	0	0	0	0	0	0	0	0	0	0	0	1	0	0	0	0	0	0	1	0	0	0	0	0	0	0	0	0	0	0	0	0	0	0	0	0	0	0	0	0	0	0
B-OTU001389	0	0	0	0	0	0	0	0	0	0	0	0	0	0	0	0	0	0	0	0	0	0	0	0	0	0	0	0	0	0	0	0	0	0	0	11	2	0	0	0	1	2	0	0	0	3	0	0	0
B-OTU001390	0	0	0	0	0	0	0	0	0	0	0	0	0	0	0	0	0	0	0	0	0	0	0	0	0	11	0	0	0	0	0	0	1	0	0	1	2	0	0	0	1	4	0	0	0	0	0	0	0
B-OTU001391	0	0	0	0	0	0	3	54	0	0	0	6	0	0	0	1	1	0	0	0	0	0	0	0	0	0	0	0	0	0	0	0	14	0	0	0	0	0	0	0	0	0	0	0	3	0	0	0	0
B-OTU001393	0	0	0	0	0	0	0	0	0	0	0	0	0	0	0	0	0	0	0	0	0	0	0	0	0	0	0	0	0	0	0	0	0	0	0	13	15	0	0	0	5	0	0	0	0	5	0	0	0
B-OTU001396	0	0	0	0	0	0	0	0	0	0	0	0	0	0	0	0	0	0	0	0	0	0	0	0	0	9	0	0	0	0	0	0	0	0	0	5	6	0	0	0	1	1	0	0	0	3	0	0	0
B-OTU001398	0	0	0	0	0	0	0	0	0	0	0	0	0	0	0	0	0	0	0	3	5	5	1	3	2	0	3	0	2	3	1	2	0	0	0	0	0	0	0	0	0	0	0	0	0	0	1	0	2
B-OTU001400	0	0	0	0	0	0	0	31	0	0	0	0	1	0	0	0	0	7	0	0	0	0	0	0	0	0	0	0	0	0	0	0	0	0	0	0	0	0	0	0	0	0	0	0	0	0	0	0	0
B-OTU001401	0	0	0	0	0	0	0	0	0	0	0	0	0	0	0	0	0	0	0	0	0	0	0	0	0	1	0	0	0	0	0	0	0	0	0	2	1	0	0	0	16	0	0	0	0	2	0	0	0
B-OTU001403	0	0	0	0	0	0	0	0	0	0	0	0	0	0	0	0	0	0	0	3	1	2	6	3	3	0	0	0	0	0	1	0	0	0	0	0	0	0	0	0	0	0	0	0	0	0	8	2	6
B-OTU001404	0	0	0	0	0	0	0	0	0	0	0	0	0	0	0	0	0	0	0	0	1	0	6	0	8	0	0	0	0	0	0	0	0	0	0	0	0	0	0	0	0	0	0	0	0	0	13	0	2
B-OTU001406	0	0	0	0	0	0	0	0	0	0	0	0	0	0	0	0	0	0	43	0	0	0	0	0	0	0	0	0	0	0	0	0	0	0	0	3	0	0	0	0	13	0	0	0	0	2	0	0	0
B-OTU001407	0	0	0	0	0	0	0	0	0	0	0	0	0	0	0	0	0	0	0	0	0	0	0	0	0	0	5	1	0	6	6	6	0	0	0	0	0	0	0	0	0	0	0	0	0	0	0	2	0
B-OTU001408	0	0	0	0	0	0	0	21	0	0	0	0	11	0	0	2	1	0	0	0	0	0	0	0	0	0	0	0	0	0	0	0	5	1	3	0	0	0	0	0	0	0	0	0	10	0	0	0	0
B-OTU001409	0	0	0	0	0	0	0	0	0	0	0	0	0	0	0	0	0	0	9	0	0	0	0	0	0	0	0	0	0	0	0	0	0	0	0	6	0	0	0	0	13	0	0	0	0	7	0	0	0
B-OTU001410	0	0	0	0	0	0	0	0	0	0	0	0	0	0	0	0	0	0	0	0	0	0	0	0	0	0	0	0	0	0	0	0	0	0	0	0	0	0	0	0	0	1	0	0	0	0	0	0	0
B-OTU001411	0	0	0	1	0	0	0	0	0	0	0	0	0	0	0	0	0	0	0	0	0	1	0	0	0	0	1	0	0	14	0	17	0	0	0	0	0	0	0	0	0	0	0	0	0	0	0	0	0
B-OTU001413	0	0	0	0	0	0	0	0	0	0	0	0	0	0	0	0	0	0	0	0	0	0	0	0	0	0	0	0	0	0	0	0	0	0	0	0	0	0	0	0	0	0	0	0	0	0	5	7	1
B-OTU001415	0	0	0	0	0	0	0	0	0	0	0	0	0	0	0	0	0	0	0	1	1	2	0	0	1	0	3	4	2	0	1	1	0	0	0	0	0	0	0	0	0	0	0	0	0	0	2	3	1
B-OTU001416	0	0	0	0	0	0	0	0	0	0	0	0	0	0	0	0	0	0	0	0	0	0	1	3	3	0	1	0	0	4	2	5	0	0	0	0	0	0	0	0	0	0	0	0	0	0	1	0	0
B-OTU001418	0	0	0	0	0	0	0	0	0	0	0	0	0	0	0	0	0	0	19	0	0	0	0	0	0	0	0	0	0	0	0	0	0	0	0	14	2	0	0	0	0	0	0	0	0	0	0	0	0
B-OTU001420	0	0	0	0	0	0	0	0	0	0	0	0	0	0	0	0	0	0	0	4	2	4	7	0	10	0	0	0	0	0	0	0	0	0	0	0	0	0	0	0	0	0	0	0	0	0	4	4	5
B-OTU001424	0	0	0	0	0	0	0	0	0	0	0	0	0	0	0	0	0	0	0	0	0	12	0	0	0	0	0	0	0	0	0	0	0	0	0	0	0	0	0	0	0	0	0	0	0	0	0	33	26
B-OTU001425	0	0	0	0	0	0	0	0	0	0	0	0	0	0	0	0	0	0	0	0	0	0	0	0	0	2	0	0	0	0	0	0	0	0	0	0	4	0	0	0	1	2	0	0	0	2	0	0	0
B-OTU001427	0	0	15	0	0	0	0	1	0	0	0	0	1	0	0	1	1	0	0	0	0	0	0	0	0	0	0	0	0	0	0	0	0	0	3	0	0	0	0	0	0	0	0	0	28	0	0	0	0
B-OTU001429	0	0	0	0	0	0	0	0	0	0	0	0	0	0	0	0	0	0	0	0	0	4	0	0	1	0	1	2	1	2	3	5	0	0	0	0	0	0	0	0	0	0	0	0	0	0	7	3	3
B-OTU001431	0	0	0	0	0	0	0	0	0	0	0	0	0	0	0	0	0	0	2	0	0	0	0	0	0	1	0	0	0	0	0	0	0	0	0	6	0	0	0	0	2	3	0	0	0	10	0	0	0
B-OTU001432	0	0	0	0	0	0	0	0	0	0	0	0	0	0	0	0	0	0	1	0	0	0	0	0	0	5	0	0	0	0	0	0	0	0	0	1	3	0	0	0	2	4	0	0	0	0	0	0	0
B-OTU001433	0	0	0	0	0	0	0	0	0	0	0	0	0	0	0	0	0	0	11	0	0	1	0	0	0	1	0	0	0	0	0	0	0	0	0	4	1	0	0	0	7	1	0	0	0	7	0	0	0
B-OTU001434	0	0	0	0	0	0	0	16	0	0	0	24	11	0	0	0	0	0	0	0	0	0	0	0	0	0	0	0	0	0	0	0	0	0	4	0	0	0	0	0	0	0	0	0	0	0	0	0	0
B-OTU001435	0	0	0	0	0	0	0	0	0	0	0	0	0	0	0	0	0	0	4	0	0	0	0	0	0	12	0	0	0	0	0	0	0	0	0	1	5	0	0	0	0	0	0	0	0	7	0	0	0
B-OTU001436	0	0	0	1	2	0	0	0	0	0	0	0	0	45	84	0	0	0	0	0	0	0	0	0	0	0	0	0	0	0	0	0	0	0	0	0	0	0	0	0	0	0	0	0	0	0	0	0	0
B-OTU001437	0	0	0	0	0	0	0	0	0	0	0	0	0	0	0	0	0	0	7	0	0	0	0	0	0	14	0	0	0	0	0	0	0	0	0	0	7	0	0	0	0	3	0	0	0	0	0	0	0
B-OTU001438	0	0	0	0	0	0	0	0	0	0	0	0	0	0	0	0	0	0	0	3	6	5	7	4	10	0	1	1	1	3	2	3	0	0	0	0	0	0	0	0	0	0	0	0	0	0	0	1	1
B-OTU001439	0	0	1	0	0	0	0	0	0	0	0	0	12	0	0	0	0	0	32	0	0	0	0	0	0	0	0	0	0	0	0	0	0	0	0	1	15	0	0	0	0	3	0	0	4	9	0	0	0
B-OTU001440	0	0	0	0	0	0	0	0	0	0	0	0	0	0	0	0	0	0	0	0	0	0	0	0	0	0	0	0	0	0	0	0	0	0	0	20	0	0	0	0	0	0	0	0	0	0	1	0	0
B-OTU001441	0	0	0	0	0	0	0	0	0	0	0	0	0	0	0	0	0	0	1	0	0	0	0	0	0	5	0	0	0	0	0	0	0	0	0	1	3	0	0	0	6	2	0	0	0	0	0	0	0
B-OTU001442	0	0	0	0	0	0	0	0	0	0	0	0	0	0	0	0	0	0	0	0	0	0	0	0	0	10	0	0	0	0	0	0	0	0	0	0	7	0	0	0	0	2	0	0	0	5	0	0	0
B-OTU001444	0	0	0	0	0	0	0	0	0	0	0	0	0	0	0	0	0	0	0	0	0	0	10	0	7	0	0	0	0	0	7	6	0	0	0	0	0	0	0	0	0	0	0	0	0	0	0	0	0
B-OTU001446	0	0	0	0	0	0	0	0	0	0	0	0	0	0	0	0	0	0	0	0	0	0	0	0	0	1	0	0	0	0	0	0	0	0	0	0	19	0	0	0	1	9	0	0	0	13	0	0	0
B-OTU001447	0	0	0	0	0	0	0	0	0	0	0	0	0	0	0	0	0	0	1	0	0	0	0	0	0	6	0	0	0	0	0	0	0	0	0	2	5	0	0	0	1	4	0	0	0	0	0	0	0
B-OTU001448	0	0	0	0	0	0	0	0	0	0	0	0	0	0	0	0	0	0	0	0	0	0	0	0	0	2	0	0	0	0	0	0	0	0	0	0	23	0	0	0	0	13	0	0	0	0	0	0	0
B-OTU001449	0	0	0	0	0	0	0	0	0	0	0	0	0	0	0	0	0	0	2	0	0	0	0	0	0	0	0	0	0	0	0	0	0	0	0	0	1	0	0	0	0	0	0	0	0	0	0	0	0
B-OTU001450	0	0	0	0	0	0	0	0	0	0	0	0	0	0	0	0	0	0	0	1	0	0	1	2	1	0	1	0	1	0	0	0	0	0	0	0	0	0	0	0	0	0	0	0	0	0	1	1	1
B-OTU001451	0	0	0	0	0	0	0	0	0	0	0	0	0	0	0	0	0	0	0	2	1	2	1	0	1	0	1	0	1	1	2	2	0	0	0	0	0	0	0	0	0	0	0	0	0	0	1	4	1
B-OTU001452	0	0	0	0	0	0	0	0	0	0	0	0	0	0	0	0	0	0	0	1	0	0	3	0	1	0	3	0	0	1	2	4	0	0	0	0	0	0	0	0	0	0	0	0	0	0	0	0	0
B-OTU001453	0	0	0	0	0	0	0	0	0	0	0	0	0	0	0	0	0	0	0	5	5	2	8	6	4	0	0	0	0	0	0	0	0	0	0	0	0	0	0	0	0	0	0	0	0	0	1	1	4
B-OTU001455	0	0	0	0	0	0	0	0	0	0	0	5	0	0	0	0	0	0	0	0	0	0	0	0	0	0	0	0	0	0	0	0	0	0	2	0	0	0	0	0	0	0	0	0	0	0	0	0	0
B-OTU001456	0	0	0	0	0	0	0	0	0	0	0	0	0	0	0	0	0	0	0	0	0	0	0	0	0	0	1	2	2	4	2	2	0	0	0	0	0	0	0	0	0	0	0	0	0	0	0	0	0
B-OTU001458	0	0	0	0	0	0	0	0	0	0	0	0	1	0	0	0	0	0	0	0	0	0	0	0	0	0	0	0	0	0	0	0	0	0	0	0	0	0	0	0	0	0	0	0	3	0	0	0	0
B-OTU001459	0	0	0	0	0	0	0	0	0	0	0	0	0	0	0	0	0	0	0	4	2	2	1	1	0	0	3	8	3	0	0	1	0	0	0	0	0	0	0	0	0	0	0	0	0	0	1	0	0
B-OTU001460	0	0	0	0	0	0	0	0	0	0	0	0	2	0	0	0	0	0	0	0	1	0	0	0	0	9	0	0	0	0	1	0	0	0	0	0	1	0	0	0	0	0	0	0	0	0	0	0	0
B-OTU001461	0	0	0	0	0	0	0	0	0	0	0	0	0	0	0	0	0	0	0	3	5	2	5	7	6	0	0	0	0	1	0	0	0	0	0	0	0	0	0	0	0	0	0	0	0	0	5	1	1
B-OTU001462	32	0	0	0	0	0	0	0	0	0	0	0	0	0	0	0	0	0	0	0	0	0	0	0	0	0	0	0	0	0	0	0	0	0	0	0	0	0	0	0	0	0	0	1	0	0	0	0	0
B-OTU001463	0	0	0	0	0	0	0	0	0	0	0	0	0	0	0	0	0	0	2	0	0	0	0	0	0	0	0	0	0	0	0	0	0	0	0	4	0	0	0	0	2	0	0	0	0	13	0	0	0
B-OTU001464	0	0	0	0	0	0	1	0	0	0	0	0	0	0	0	0	0	0	0	0	0	0	0	0	0	0	0	0	0	0	0	0	0	0	0	0	0	0	0	0	0	0	0	0	0	0	0	0	0
B-OTU001468	0	0	0	8	8	0	0	1	2	2	0	0	1	1	1	0	0	3	0	0	0	0	0	0	0	0	0	0	0	0	0	0	0	2	1	0	0	5	0	4	0	0	0	0	0	0	0	0	0
B-OTU001470	0	0	5	0	0	0	0	30	0	0	0	0	1	0	0	0	0	0	0	0	0	0	0	0	0	0	0	0	0	0	0	0	0	0	7	0	0	0	0	0	0	0	0	0	17	0	0	0	0
B-OTU001472	0	0	0	0	0	0	0	0	0	0	0	0	0	0	0	0	0	0	0	0	0	0	0	0	0	3	0	0	0	0	0	0	0	0	0	0	9	0	0	0	1	8	0	0	0	13	0	0	0
B-OTU001475	0	0	1	0	1	0	0	0	0	0	0	0	0	0	0	0	0	0	0	0	0	0	0	0	0	0	0	0	0	0	0	0	0	0	0	0	0	0	1	0	0	0	32	1	0	0	0	0	0
B-OTU001476	0	0	0	0	0	0	0	0	0	0	0	0	0	0	0	0	0	0	0	0	0	0	0	0	0	0	0	0	0	0	0	0	0	0	2	0	0	0	0	0	0	0	0	0	15	0	0	0	0
B-OTU001479	0	0	0	0	0	0	0	0	0	0	0	0	0	0	0	0	0	0	0	2	3	2	4	3	2	0	0	0	0	0	0	0	0	0	0	0	0	0	0	0	0	0	0	0	0	0	1	0	1
B-OTU001480	0	0	0	0	0	0	0	0	6	19	0	0	0	0	0	0	0	0	0	0	0	0	0	0	0	0	0	0	0	1	2	1	0	0	0	0	0	0	0	0	0	0	0	0	1	0	0	0	0
B-OTU001481	0	0	0	0	0	0	0	0	0	0	0	0	0	0	0	0	0	0	0	1	1	1	0	0	2	0	0	0	1	0	0	0	0	0	0	0	0	0	0	0	0	0	0	0	0	0	0	0	0
B-OTU001482	0	0	0	0	0	0	0	0	0	0	0	0	0	0	0	0	0	0	0	0	0	0	0	0	0	4	0	0	0	0	0	0	0	0	0	2	4	0	0	0	1	6	0	0	0	0	0	0	0
B-OTU001483	0	0	0	0	0	0	0	0	0	0	0	0	0	0	0	0	0	0	0	2	2	1	1	4	2	0	0	0	0	0	0	0	0	0	0	0	0	0	0	0	0	0	0	0	0	0	6	0	6
B-OTU001484	0	0	5	2	1	0	0	31	4	4	0	3	3	15	2	2	1	2	0	0	0	0	0	0	0	0	0	0	0	0	0	0	0	0	0	0	0	0	0	0	0	0	0	0	3	0	0	0	0
B-OTU001485	0	0	0	0	0	0	0	0	0	0	0	0	0	0	0	0	0	0	0	2	1	3	3	3	9	0	3	0	0	4	2	0	0	0	0	0	0	0	0	0	0	0	0	0	0	0	3	2	5
B-OTU001486	0	0	0	0	0	0	0	0	0	0	0	0	0	0	0	0	0	0	0	0	0	0	0	1	0	0	2	8	0	0	0	0	0	0	0	0	0	0	0	0	0	0	0	0	0	0	0	0	0
B-OTU001488	0	0	0	0	0	0	0	0	0	0	0	0	0	0	0	0	0	0	0	3	1	0	1	2	5	0	0	1	2	0	0	0	0	0	0	0	0	0	0	0	0	0	0	0	0	0	0	0	3
B-OTU001489	0	0	0	0	0	0	0	0	0	0	0	0	0	0	0	0	0	0	0	1	0	0	5	0	6	0	0	0	0	0	0	0	0	0	0	0	0	0	0	0	0	0	0	0	0	0	5	3	3
B-OTU001490	0	0	0	0	0	0	0	0	0	0	0	0	0	0	0	0	0	0	24	0	0	0	0	0	0	0	0	0	0	0	0	0	0	0	0	1	8	0	0	0	1	0	0	0	0	1	0	0	0
B-OTU001491	0	0	0	0	0	0	0	0	0	0	0	0	27	0	0	0	0	2	0	0	0	0	0	0	0	0	0	0	0	0	0	0	0	0	0	0	0	0	0	0	0	0	0	0	0	0	0	0	0
B-OTU001492	0	0	0	0	0	0	0	0	0	0	0	0	0	0	0	0	0	0	0	0	0	0	0	0	0	0	0	0	0	0	0	0	0	0	0	0	5	0	0	0	0	2	0	0	0	0	0	0	0
B-OTU001493	0	0	0	0	0	0	0	0	0	0	0	0	0	0	0	0	0	0	0	5	8	4	2	3	3	0	1	2	1	0	1	0	0	0	0	0	0	0	0	0	0	0	0	0	0	0	4	0	1
B-OTU001494	0	0	0	0	0	0	0	0	0	0	0	0	0	0	0	0	0	0	0	0	0	0	0	0	0	0	0	0	0	0	0	0	0	8	0	0	0	0	0	45	0	0	0	0	0	0	0	0	0
B-OTU001495	0	0	0	0	0	0	0	0	0	0	0	0	0	0	0	0	0	0	2	0	0	0	0	0	0	0	0	0	0	0	0	0	0	0	0	64	1	0	0	0	4	0	0	0	0	0	0	0	0
B-OTU001497	0	0	0	0	0	0	0	0	0	0	0	0	0	0	0	0	0	0	0	0	1	0	0	0	1	0	0	0	0	0	0	0	0	0	0	0	0	0	0	0	0	0	0	0	0	1	0	0	1
B-OTU001498	0	0	0	0	0	0	0	0	0	0	0	0	0	0	0	0	0	14	0	0	0	0	0	0	0	0	0	0	0	0	0	0	0	0	1	0	0	0	0	0	0	0	0	0	0	0	0	0	0
B-OTU001500	0	0	0	0	0	0	0	0	0	0	0	0	0	0	0	0	0	0	0	2	0	3	0	0	0	0	1	1	3	1	0	1	0	0	0	0	0	0	0	0	0	0	0	0	0	0	7	7	3
B-OTU001501	0	9	0	0	0	0	0	0	0	0	0	0	1	0	0	1	23	7	0	0	0	0	0	0	0	0	0	0	0	0	0	0	0	1	0	0	0	0	0	0	0	0	0	0	20	0	0	0	0
B-OTU001502	0	0	0	0	0	0	0	0	0	0	0	0	0	0	0	0	0	0	1	0	0	0	0	0	0	4	0	0	0	0	0	0	0	0	0	1	4	0	0	0	3	1	0	0	0	10	0	0	0
B-OTU001504	0	0	0	0	0	0	0	0	0	0	0	0	0	0	0	0	0	0	0	0	0	0	0	7	0	0	1	0	0	0	0	1	0	0	0	0	0	0	0	0	0	0	0	0	0	0	0	0	0
B-OTU001505	0	0	0	2	0	0	0	0	0	0	0	0	0	0	0	0	0	0	9	0	0	0	0	0	0	1	0	0	0	0	0	0	0	0	0	4	0	0	0	0	1	0	0	0	0	10	0	0	0
B-OTU001507	0	0	0	0	0	0	0	0	0	0	0	0	0	0	0	0	0	0	15	0	0	0	0	0	0	10	0	0	0	0	0	0	0	0	0	0	0	0	0	0	3	0	0	0	0	13	0	0	0
B-OTU001508	0	0	0	0	0	0	0	0	0	0	0	0	0	0	0	0	0	0	0	0	0	0	0	0	0	6	0	0	0	0	0	0	0	0	0	3	11	0	0	0	0	5	0	0	0	2	0	0	0
B-OTU001509	0	0	0	0	0	0	0	0	0	0	0	0	0	0	0	0	0	0	3	0	0	0	0	0	0	0	0	0	0	0	0	0	0	0	0	4	0	0	0	0	0	0	0	0	0	2	0	0	0
B-OTU001510	0	0	1	0	0	0	0	16	1	0	0	0	0	0	0	0	0	13	0	0	0	0	0	0	0	0	0	0	0	0	0	0	0	0	0	0	0	0	0	0	0	0	0	0	0	0	0	0	0
B-OTU001512	0	0	0	0	0	0	0	0	0	0	0	0	0	0	0	0	0	0	4	0	0	0	0	0	0	2	0	0	0	0	0	0	0	0	0	3	3	0	0	0	0	1	0	0	0	18	0	0	0
B-OTU001514	0	0	0	0	0	0	0	0	0	0	0	0	0	0	0	0	0	0	2	0	0	0	0	0	0	1	0	0	0	0	0	0	0	0	0	0	9	0	0	0	2	5	0	0	0	1	0	0	0
B-OTU001518	0	0	0	0	0	0	0	0	0	0	0	0	0	0	0	0	0	0	9	1	2	0	2	0	1	0	0	0	0	0	0	0	0	0	0	0	7	0	0	0	7	4	0	0	0	4	0	0	0
B-OTU001520	0	0	0	0	0	0	0	0	0	0	0	0	0	0	0	0	0	0	0	0	0	0	0	0	0	1	0	0	0	0	0	0	0	0	0	0	7	0	0	0	0	0	0	0	0	0	0	0	0
B-OTU001522	0	0	0	0	0	0	0	0	0	0	0	0	0	0	0	0	0	0	0	0	0	0	0	0	0	0	0	0	0	0	0	0	0	0	0	0	0	0	0	0	0	0	0	0	3	0	0	0	0
B-OTU001524	0	0	0	0	0	0	0	0	0	0	0	0	0	0	0	0	0	0	0	3	3	7	4	0	4	0	0	0	0	0	0	0	0	0	0	0	0	0	0	0	0	0	0	0	0	0	8	6	5
B-OTU001525	0	0	0	0	0	0	0	0	0	0	0	0	0	0	0	0	0	0	0	0	2	4	6	0	4	0	0	1	0	0	5	9	0	0	0	0	0	0	0	0	0	0	0	0	0	0	17	12	0
B-OTU001526	0	0	2	0	0	0	0	30	0	0	0	0	1	0	0	0	0	1	0	0	0	0	0	1	0	0	0	0	0	0	0	0	0	0	7	0	0	0	0	0	0	0	0	0	16	0	0	0	0
B-OTU001528	0	0	0	0	0	0	0	0	0	0	0	0	0	0	0	0	0	0	0	7	5	1	10	5	3	0	0	0	0	0	0	1	0	0	0	0	0	0	0	0	0	0	0	0	0	0	1	0	3
B-OTU001529	0	0	0	0	0	0	0	0	0	0	0	0	0	0	0	0	0	0	0	0	0	0	0	0	0	3	0	0	0	0	0	0	0	0	0	0	0	0	0	0	0	2	0	0	36	2	0	0	0
B-OTU001531	0	0	0	0	0	0	0	0	0	0	0	0	0	0	0	0	0	0	0	4	7	0	3	9	0	0	8	3	3	6	4	4	0	0	0	0	0	0	0	0	0	0	0	0	0	0	0	1	0
B-OTU001533	0	0	0	0	0	0	0	0	0	0	0	0	0	0	0	0	0	0	0	1	2	1	2	5	4	0	2	0	2	2	1	1	0	0	0	0	0	0	0	0	0	0	0	0	0	0	4	1	3
B-OTU001534	0	0	0	0	0	0	0	0	0	0	0	0	0	0	0	0	0	0	3	0	0	0	0	0	0	2	0	0	0	0	0	0	0	0	0	1	3	0	0	0	2	0	0	0	0	0	0	0	0
B-OTU001535	0	0	0	0	0	0	0	0	0	0	0	0	0	0	0	0	0	0	0	4	5	5	5	4	5	0	0	0	0	0	0	1	0	0	0	0	0	0	0	0	0	0	0	0	0	0	2	1	2
B-OTU001536	0	0	0	0	0	0	0	0	0	0	0	0	0	0	0	0	0	0	0	2	1	0	3	0	0	0	0	0	0	0	0	0	0	0	0	0	0	0	0	0	0	0	0	0	0	0	14	5	8
B-OTU001540	5	0	0	0	0	0	0	10	0	0	0	1	0	0	0	0	0	0	0	0	0	0	0	0	0	0	0	0	0	0	0	0	0	0	0	0	0	0	0	0	0	0	0	0	0	0	0	0	0
B-OTU001546	0	0	0	0	0	0	0	0	0	0	0	0	0	0	0	0	0	0	0	0	0	0	0	0	0	0	1	0	0	0	0	1	0	0	0	0	0	0	0	0	0	0	0	0	0	0	0	0	0
B-OTU001547	0	0	0	0	0	0	0	0	0	0	0	0	0	0	0	0	0	0	1	0	0	0	0	0	0	6	0	0	0	0	0	0	0	0	0	6	0	0	0	0	0	0	0	0	0	0	0	0	0
B-OTU001551	0	0	0	0	0	0	0	0	0	0	0	0	0	0	0	0	0	0	3	0	0	0	0	0	0	0	0	0	0	0	0	0	0	0	0	3	0	0	0	0	5	0	0	0	0	15	0	0	0
B-OTU001552	0	0	0	0	0	0	0	0	0	0	0	0	0	0	0	0	0	0	11	0	0	0	0	0	0	0	0	0	0	0	0	0	0	0	0	0	0	0	0	0	2	5	0	0	0	1	0	0	0
B-OTU001554	0	0	0	0	0	0	0	0	0	0	0	0	0	0	0	0	0	0	0	6	0	4	1	1	1	0	0	0	0	1	0	0	0	0	0	0	0	0	0	0	0	0	0	0	0	0	0	0	5
B-OTU001558	0	0	0	0	0	0	0	0	0	0	0	0	0	0	0	0	0	0	0	4	4	4	5	2	4	0	0	0	0	0	0	0	0	0	0	0	0	0	0	0	0	0	0	0	0	0	8	3	5
B-OTU001560	0	0	1	3	1	0	0	0	0	0	0	0	4	1	0	0	0	0	0	0	0	0	0	0	0	0	0	0	0	0	0	0	0	0	0	0	0	0	0	0	0	0	0	0	0	0	0	0	0
B-OTU001561	0	0	0	0	0	0	0	0	0	0	0	0	0	0	0	0	0	0	3	0	0	0	0	0	0	1	0	0	0	0	0	0	0	0	0	2	2	0	0	0	0	0	0	0	0	2	0	0	0
B-OTU001564	0	0	0	0	0	0	0	0	0	0	0	0	0	0	0	0	0	0	2	0	0	0	0	0	0	0	0	0	0	0	0	0	0	0	0	3	3	0	0	0	3	2	0	0	0	9	0	0	0
B-OTU001565	0	0	0	0	0	0	0	0	0	0	0	0	0	0	0	0	0	0	4	0	0	0	0	0	0	0	0	0	0	0	0	0	0	0	0	9	0	0	0	0	2	1	0	0	0	2	0	0	0
B-OTU001567	0	0	0	0	0	0	0	0	0	0	0	0	0	0	0	0	0	0	4	0	0	0	0	0	0	2	0	0	0	0	0	0	0	0	0	8	4	0	0	0	10	1	0	0	0	6	0	0	0
B-OTU001569	0	0	0	0	0	0	0	0	0	0	0	0	0	0	0	0	0	0	0	0	0	0	0	0	1	0	0	0	0	0	0	0	0	0	0	0	0	0	0	0	0	0	0	0	0	0	3	1	4
B-OTU001571	0	0	0	0	0	0	0	0	0	0	0	0	4	0	0	0	0	2	0	0	0	0	0	0	0	0	0	0	0	0	0	0	0	0	0	0	0	0	0	0	0	0	0	0	14	0	0	0	0
B-OTU001572	0	0	0	0	0	0	0	0	0	0	0	0	0	0	0	0	0	0	8	0	0	0	0	0	0	0	0	0	0	0	0	0	0	0	0	0	0	0	0	0	1	6	0	0	0	0	0	0	0
B-OTU001575	0	0	0	0	0	0	0	0	0	0	0	0	0	0	0	0	0	0	0	3	2	4	3	1	2	0	1	1	2	1	1	3	0	0	0	0	0	0	0	0	0	0	0	0	0	0	9	3	4
B-OTU001579	0	0	0	0	0	0	0	0	0	0	0	0	0	0	0	0	0	0	0	0	0	1	1	0	2	0	1	0	0	0	1	2	0	0	0	0	0	0	0	0	1	0	0	0	0	0	1	0	1
B-OTU001581	0	0	0	0	0	0	0	0	0	0	0	0	0	0	0	0	0	0	2	0	0	0	0	0	0	2	0	0	0	0	0	0	0	0	0	0	5	0	0	0	1	2	0	0	0	0	0	0	0
B-OTU001583	0	0	0	0	0	0	0	0	0	0	0	0	0	0	0	0	0	0	0	0	0	0	0	0	0	0	10	5	6	2	0	0	0	0	0	0	0	0	0	0	0	0	0	0	0	0	0	0	0
B-OTU001585	0	0	0	0	0	0	0	0	0	0	0	0	0	0	0	0	0	0	0	1	1	0	1	1	0	0	0	1	2	0	0	0	0	0	0	0	0	0	0	0	0	0	0	0	0	0	2	0	1
B-OTU001588	0	0	0	0	0	0	0	0	0	0	0	0	0	0	0	0	0	2	4	0	0	0	0	0	0	9	0	0	0	0	0	0	0	0	0	0	3	0	0	0	1	2	0	0	2	0	0	0	0
B-OTU001590	0	0	0	0	0	0	0	0	0	0	0	0	0	0	0	0	0	0	0	0	0	0	0	0	0	0	0	0	0	0	0	0	0	0	0	0	0	0	0	0	1	0	0	0	0	8	0	0	0
B-OTU001591	0	0	0	0	0	0	0	0	0	0	0	0	4	0	0	0	0	0	0	0	0	0	0	0	0	0	0	0	0	0	0	0	0	0	0	0	0	0	0	0	0	0	0	0	0	0	0	0	0
B-OTU001592	0	0	0	0	0	0	0	0	0	0	0	0	0	0	0	0	0	0	0	1	3	2	1	4	4	0	0	0	0	0	0	0	0	0	0	0	0	0	0	0	0	0	0	0	0	0	2	0	1
B-OTU001595	0	0	0	0	0	0	0	0	0	0	0	0	0	0	0	0	0	0	0	0	0	0	0	0	0	7	0	0	0	0	0	0	0	0	0	1	7	0	0	0	2	2	0	0	0	0	0	0	0
B-OTU001598	0	0	0	0	0	0	0	0	0	0	0	0	0	0	0	0	0	0	0	0	7	5	0	0	6	0	0	1	0	0	0	0	0	0	0	0	0	0	0	0	0	0	0	0	0	0	12	0	14
B-OTU001600	0	0	0	0	0	0	0	0	0	0	0	0	0	0	0	0	0	0	2	0	0	0	0	0	0	5	0	0	0	0	0	0	0	0	0	8	0	0	0	0	5	0	0	0	0	1	0	0	0
B-OTU001601	0	0	0	0	0	0	0	0	0	0	0	0	0	0	0	0	0	0	0	2	2	1	7	8	7	0	0	1	0	1	1	1	0	0	0	0	0	0	0	0	0	0	0	0	0	0	15	2	2
B-OTU001602	0	0	0	0	0	0	0	0	0	0	0	0	0	0	0	0	0	0	0	1	0	0	0	0	0	0	2	8	15	6	3	4	0	0	0	0	0	0	0	0	0	0	0	0	0	0	0	0	0
B-OTU001603	0	0	0	0	0	0	0	0	0	0	0	0	0	0	0	0	0	0	0	0	0	0	0	0	0	0	0	0	0	0	0	0	0	0	0	7	0	0	0	0	0	0	0	0	0	2	0	0	0
B-OTU001607	0	0	0	0	0	0	0	0	0	0	0	0	0	0	0	0	0	0	2	0	0	0	0	0	0	1	0	0	0	0	0	0	0	0	0	3	1	0	0	0	3	1	0	0	0	1	0	0	0
B-OTU001609	0	0	0	0	0	0	0	0	0	0	0	0	0	0	0	0	0	0	4	0	0	0	0	0	0	0	0	0	0	0	0	0	0	0	0	9	4	0	0	0	0	1	0	0	0	4	0	0	0
B-OTU001610	0	0	0	0	0	0	0	0	0	0	0	0	0	0	0	0	0	0	0	0	0	0	0	0	0	0	0	0	0	0	0	0	0	0	0	0	0	0	0	0	0	46	0	0	0	0	0	0	0
B-OTU001611	0	0	0	0	0	0	0	0	0	0	0	0	0	0	0	0	0	0	0	2	2	1	3	1	1	0	1	0	0	1	1	1	0	0	0	0	0	0	0	0	0	0	0	0	0	0	10	8	5
B-OTU001612	0	0	0	0	0	0	0	0	0	0	0	0	0	0	0	0	0	0	0	4	3	4	6	3	3	0	0	0	0	0	0	0	0	0	0	0	0	0	0	0	0	0	0	0	0	0	3	5	5
B-OTU001613	0	0	0	0	0	0	0	0	0	0	0	0	0	0	0	0	0	0	0	0	0	0	0	0	0	0	0	0	0	0	0	0	0	0	0	14	0	0	0	0	0	0	0	0	0	28	0	0	0
B-OTU001616	0	0	0	0	0	0	0	0	0	0	0	0	0	0	0	0	0	0	1	0	0	0	0	0	0	4	0	0	0	0	0	0	0	0	0	9	1	0	0	0	1	1	0	0	0	3	0	0	0
B-OTU001618	0	0	0	0	0	0	0	0	0	0	0	0	0	0	0	0	0	0	3	0	0	0	0	0	0	3	0	0	0	0	0	0	0	0	0	10	3	0	0	0	1	3	0	0	0	5	0	0	0
B-OTU001619	0	0	0	0	0	0	0	0	0	0	0	0	0	0	0	0	0	0	0	3	0	4	0	11	0	0	1	0	0	0	0	0	0	0	0	0	0	0	0	0	0	0	0	0	0	0	1	1	1
B-OTU001621	0	0	0	0	0	0	0	0	0	0	0	0	0	0	0	0	0	0	2	0	0	0	0	0	0	0	0	0	0	0	0	0	0	0	0	2	1	0	0	0	9	0	0	0	0	7	0	0	0
B-OTU001624	0	0	0	0	0	0	0	0	0	0	0	0	0	0	0	0	0	0	1	0	0	0	0	0	0	1	0	0	0	0	0	0	0	0	0	5	1	0	0	0	1	1	0	0	0	1	0	0	0
B-OTU001625	0	0	0	0	0	0	0	0	0	0	0	0	0	0	0	0	0	0	6	0	0	0	0	0	0	0	0	0	0	0	0	0	0	0	0	8	1	0	0	0	2	1	0	0	0	7	0	0	0
B-OTU001626	0	0	0	0	0	0	0	0	0	0	0	0	0	0	0	0	0	0	0	3	4	2	5	10	7	0	0	0	0	0	0	0	0	0	0	0	0	0	0	0	0	0	0	0	0	0	1	0	3
B-OTU001627	0	0	0	0	0	0	0	0	0	0	0	0	0	0	0	0	0	0	6	0	0	0	0	0	0	1	0	0	0	0	0	0	0	0	0	2	0	0	0	0	0	0	0	0	0	7	0	0	0
B-OTU001629	0	0	0	0	0	0	0	0	0	0	0	0	0	0	0	0	0	0	9	0	0	0	0	0	0	2	0	0	0	0	0	0	0	0	0	1	1	0	0	0	7	4	0	0	0	1	0	0	0
B-OTU001630	0	0	0	0	0	0	0	0	0	0	0	0	0	0	0	0	0	0	0	0	0	0	0	0	0	0	0	0	0	0	0	0	0	0	0	0	33	0	0	0	0	1	0	0	0	0	0	0	0
B-OTU001631	0	0	0	0	0	0	0	0	0	0	0	0	0	0	0	0	0	0	0	1	1	2	1	0	0	0	1	0	0	0	0	0	0	0	0	0	0	0	0	0	0	0	0	0	0	0	1	0	1
B-OTU001632	0	0	0	0	0	0	0	0	0	0	0	0	0	0	0	0	0	0	18	0	0	0	0	0	0	5	0	0	0	0	0	0	0	0	0	2	1	0	0	0	8	4	0	0	0	0	0	0	0
B-OTU001634	0	0	0	0	0	0	0	0	0	0	0	0	0	0	0	0	0	0	0	0	0	0	0	0	0	0	0	0	0	0	0	0	0	0	0	0	0	0	0	0	0	0	0	0	0	0	0	0	0
B-OTU001637	0	0	0	0	0	0	0	0	0	0	0	0	0	0	0	0	0	0	0	0	0	0	0	0	0	0	0	0	0	0	0	0	0	0	0	0	0	0	0	0	0	0	0	0	0	0	0	0	0
B-OTU001639	0	0	0	0	0	0	0	0	0	0	0	0	0	0	0	0	0	0	1	0	0	0	0	0	0	1	0	0	0	0	0	0	0	0	0	0	0	0	0	0	0	0	0	0	0	0	0	0	0
B-OTU001640	0	0	0	0	0	0	0	0	0	0	0	0	0	5	2	0	0	0	1	0	0	0	0	0	0	0	0	0	0	0	0	0	0	0	0	5	0	0	0	0	3	0	0	0	0	3	0	0	0
B-OTU001641	0	0	0	0	0	0	0	0	0	0	0	0	0	0	0	0	0	0	8	0	0	0	0	0	0	1	0	0	0	0	0	0	0	0	0	2	0	0	0	0	3	1	0	0	0	0	0	0	0
B-OTU001643	0	0	0	0	0	0	0	0	0	0	0	0	0	0	0	0	0	0	2	0	0	0	0	0	0	0	0	0	0	0	0	0	0	0	0	1	4	0	0	0	2	4	0	0	0	2	0	0	0
B-OTU001645	0	0	0	0	0	0	0	0	0	0	0	0	0	0	0	0	0	0	2	0	0	0	0	0	0	5	0	0	0	0	0	0	0	0	0	1	4	0	0	0	0	2	0	0	0	3	0	0	0
B-OTU001646	0	0	0	0	0	0	0	0	0	0	0	0	118	0	0	0	0	0	0	0	0	0	0	0	0	0	0	0	0	0	0	0	0	0	0	0	0	0	0	0	0	0	0	0	0	0	0	0	0
B-OTU001647	0	0	0	0	0	0	0	0	0	0	0	0	0	0	0	0	0	0	0	1	1	0	0	0	1	4	0	0	0	0	0	0	0	0	1	1	1	0	0	0	1	1	0	0	15	0	1	0	0
B-OTU001648	0	0	0	0	0	0	0	0	0	0	0	0	0	0	0	0	0	0	0	0	0	0	0	0	0	0	2	2	0	0	5	0	0	0	0	0	0	0	0	0	0	0	0	0	0	0	0	2	0
B-OTU001649	0	0	0	0	0	0	0	0	0	0	0	0	0	0	0	0	0	0	0	0	0	0	0	0	0	0	0	0	0	0	0	0	0	0	0	1	0	0	0	0	7	0	0	0	0	24	0	0	0
B-OTU001650	0	0	0	0	0	0	0	0	0	0	0	0	0	0	0	0	0	0	0	5	5	2	7	11	6	0	0	0	0	0	0	0	0	0	0	0	0	0	0	0	0	0	0	0	0	0	0	0	0
B-OTU001652	0	0	0	0	0	0	0	0	0	0	0	0	0	0	0	0	0	0	4	0	0	0	0	0	0	0	0	0	0	0	0	0	0	0	0	8	1	0	0	0	1	0	0	0	0	2	0	0	0
B-OTU001654	0	0	0	0	0	0	0	0	0	0	0	0	0	0	0	0	0	0	0	1	2	2	0	1	0	0	3	2	2	1	0	2	0	0	0	0	0	0	0	0	0	0	0	0	0	0	4	5	4
B-OTU001657	0	0	0	0	0	0	0	0	0	0	0	0	0	0	0	0	0	0	4	0	0	0	0	0	0	0	0	0	0	0	0	0	0	0	0	0	3	0	0	0	0	0	0	0	0	3	0	0	0
B-OTU001659	0	0	0	0	0	0	0	0	0	0	0	0	0	0	0	0	0	0	5	0	0	0	0	0	0	0	0	0	0	0	0	0	0	0	0	2	1	0	0	0	3	0	0	0	0	9	0	0	0
B-OTU001660	0	0	0	0	0	0	0	0	0	0	0	0	0	0	0	0	0	0	5	0	0	0	0	0	0	4	0	0	0	0	0	0	0	0	0	4	0	0	0	0	1	1	0	0	0	5	0	0	0
B-OTU001662	0	0	0	0	0	0	0	0	0	0	0	0	2	0	0	0	0	0	0	0	0	0	0	0	0	1	0	0	0	0	0	0	0	0	0	0	7	0	0	0	0	0	0	0	0	0	0	0	0
B-OTU001664	0	0	0	0	0	0	0	0	0	0	0	0	17	0	0	0	0	4	0	0	0	0	0	0	0	0	0	0	0	0	0	0	0	0	0	0	0	0	0	0	0	0	0	0	0	0	0	0	0
B-OTU001665	0	0	10	4	1	0	0	0	0	2	0	1	0	3	3	0	0	1	0	0	0	0	0	0	0	0	0	0	0	0	0	0	0	0	0	0	0	0	0	0	0	0	0	0	0	0	0	0	0
B-OTU001666	1	0	0	0	0	0	0	57	0	0	0	1	0	0	0	0	0	0	0	4	1	0	1	0	1	0	0	0	0	0	0	0	0	0	0	0	0	0	0	0	0	0	0	0	0	0	0	0	0
B-OTU001668	0	0	0	0	0	0	0	0	0	0	0	0	0	22	32	0	0	0	0	0	0	0	0	0	0	0	0	0	0	0	0	0	0	0	5	0	0	0	0	0	0	0	0	0	0	0	0	0	0
B-OTU001669	0	0	0	0	0	0	0	0	0	0	0	0	0	0	0	0	0	0	0	0	0	0	0	0	0	0	2	2	1	0	1	1	0	0	0	0	0	0	0	0	0	0	0	0	0	0	2	0	1
B-OTU001671	0	0	0	0	0	0	0	0	0	0	0	0	0	0	0	0	0	0	0	0	0	0	0	0	0	1	0	0	0	0	0	0	0	0	0	2	2	0	0	0	7	0	0	0	0	0	0	0	0
B-OTU001673	0	0	0	0	0	0	0	0	0	0	0	0	0	0	0	0	0	0	0	9	5	0	4	0	3	0	0	1	1	0	0	1	0	0	0	0	0	0	0	0	0	0	0	0	0	0	0	6	7
B-OTU001674	5	0	0	0	0	0	0	44	0	0	0	1	2	0	1	4	0	0	0	0	0	1	0	0	0	0	0	0	0	0	0	0	0	0	0	0	0	0	0	0	0	0	0	0	0	0	0	0	0
B-OTU001675	0	0	0	0	0	0	0	0	0	0	0	0	0	0	0	0	0	0	8	0	0	0	0	0	0	6	0	0	0	0	0	0	0	0	0	5	0	0	0	0	3	0	0	0	0	10	0	0	0
B-OTU001676	0	0	0	0	0	0	0	0	0	0	0	0	0	0	0	0	0	0	0	2	4	5	0	0	1	0	2	1	4	0	0	1	0	0	0	0	0	0	0	0	0	0	0	0	0	0	2	0	2
B-OTU001678	0	0	0	0	0	0	0	10	0	0	0	0	0	0	0	3	0	1	0	0	0	0	0	0	0	0	0	0	0	0	0	0	1	0	0	0	0	0	0	0	0	0	0	0	0	0	0	0	0
B-OTU001679	0	0	0	0	0	0	0	0	0	0	0	0	0	0	0	0	0	0	0	0	0	0	0	0	0	6	0	0	0	0	0	0	0	0	0	1	12	0	0	0	0	2	0	0	0	0	0	0	0
B-OTU001682	0	0	0	0	0	0	0	0	0	0	0	0	0	0	0	0	0	0	0	1	1	0	0	0	0	0	10	11	6	2	2	1	0	0	0	0	0	0	0	0	0	0	0	0	0	0	1	1	0
B-OTU001683	0	0	0	0	0	0	0	0	0	0	0	0	0	0	0	0	0	0	5	0	0	0	0	0	0	2	0	0	0	0	0	0	0	0	0	4	9	0	0	0	2	1	0	0	0	3	0	0	0
B-OTU001685	0	0	0	0	0	0	0	0	0	0	0	0	0	0	0	0	0	0	2	0	0	0	0	0	0	1	0	0	0	0	0	0	0	0	0	4	1	0	0	0	0	0	0	0	0	2	0	0	0
B-OTU001694	0	0	2	0	0	0	0	1	0	0	0	0	6	0	0	0	0	0	0	0	0	0	0	0	0	0	0	0	0	0	0	0	0	0	34	0	0	0	0	0	0	0	0	0	3	0	0	0	0
B-OTU001696	0	0	0	0	0	0	0	0	0	0	0	0	0	0	0	0	0	0	0	0	0	0	0	0	0	0	0	0	0	0	0	0	0	0	0	1	0	0	0	0	0	2	0	0	0	0	0	0	0
B-OTU001705	0	0	0	0	0	0	0	0	0	0	0	0	0	0	0	0	0	0	0	0	4	0	4	0	0	0	1	2	0	0	0	1	0	0	0	0	0	0	0	0	0	0	0	0	0	0	0	0	2
B-OTU001708	0	0	0	0	0	0	0	0	0	0	0	0	0	0	0	0	0	0	2	0	0	0	0	0	0	0	0	0	0	0	0	0	0	0	0	9	1	0	0	0	2	0	0	0	0	2	0	0	0
B-OTU001710	0	0	0	0	0	0	0	0	0	0	0	0	0	0	0	0	0	0	4	0	0	0	0	0	0	1	0	0	0	0	0	0	0	0	0	9	0	0	0	0	0	1	0	0	0	2	0	0	1
B-OTU001711	1	0	0	0	0	0	0	45	0	0	0	1	0	0	0	0	0	0	0	0	0	0	0	0	0	0	0	0	0	0	0	0	0	0	0	0	0	0	0	0	0	0	0	0	0	0	0	0	0
B-OTU001712	0	0	0	0	0	0	0	0	0	0	0	0	0	0	0	0	0	0	0	0	0	0	0	0	0	0	0	0	0	0	0	0	44	0	0	0	0	0	2	0	0	0	0	0	5	0	0	0	0
B-OTU001713	0	0	0	0	0	0	0	0	0	0	0	0	0	0	0	0	0	0	0	8	10	1	0	12	1	0	0	0	1	1	0	0	0	0	0	0	0	0	0	0	0	0	0	0	0	0	2	0	15
B-OTU001716	0	0	0	0	0	0	0	0	0	0	0	0	0	0	0	0	0	0	1	0	0	0	0	0	0	12	0	0	0	0	0	0	0	0	0	0	1	0	0	0	0	0	0	0	0	5	0	0	0
B-OTU001717	0	0	6	1	0	0	0	16	0	0	0	0	3	0	0	0	0	12	0	0	0	0	0	0	0	0	0	0	0	0	0	0	0	0	0	0	0	0	0	0	0	0	0	0	0	0	0	0	0
B-OTU001718	0	0	0	0	0	0	0	0	0	0	0	0	0	0	0	0	0	0	0	0	0	0	2	3	2	0	0	0	0	0	0	1	0	0	0	0	0	0	0	0	0	0	0	0	0	0	2	0	2
B-OTU001721	0	0	0	0	0	0	0	2	0	0	0	0	21	0	0	0	0	1	0	0	0	0	0	0	0	0	0	0	0	0	0	0	0	0	0	0	0	0	0	0	0	0	0	0	0	0	0	0	0
B-OTU001723	0	0	0	0	0	0	0	0	0	0	0	0	118	0	0	0	0	0	0	0	0	0	0	0	0	0	0	0	0	0	0	0	0	0	0	0	0	0	0	0	0	0	0	0	0	0	0	0	0
B-OTU001726	0	0	0	1	0	0	5	9	0	0	0	1	0	0	0	6	1	0	0	0	0	0	0	0	0	0	0	0	0	0	0	0	0	2	2	0	0	0	0	1	0	0	0	0	0	0	0	0	0
B-OTU001729	0	0	0	0	0	0	0	0	0	0	0	0	0	0	0	0	0	0	0	0	0	0	0	0	0	2	0	0	0	0	0	0	0	0	0	0	1	0	0	0	1	1	0	0	0	1	0	0	0
B-OTU001732	0	0	0	0	0	0	0	0	0	0	0	0	0	0	0	0	0	0	7	0	0	0	0	0	0	0	0	0	0	0	0	0	0	0	0	0	16	0	0	0	2	2	0	0	0	2	0	0	0
B-OTU001734	0	0	0	0	0	0	0	0	0	0	0	0	0	0	0	0	0	0	1	0	0	0	0	0	0	0	0	0	0	0	0	0	0	0	0	2	0	0	0	0	3	0	0	0	0	3	0	0	0
B-OTU001736	0	0	0	0	0	0	0	0	0	0	0	0	0	0	0	0	0	0	0	4	4	1	1	0	0	0	2	2	1	0	0	0	0	0	0	0	0	0	0	0	0	0	0	0	0	0	1	1	1
B-OTU001737	0	0	0	0	0	0	0	0	0	0	0	0	0	0	0	0	0	0	0	7	12	4	7	4	13	0	0	0	0	0	0	0	0	0	0	0	0	0	0	0	0	0	0	0	0	0	2	2	1
B-OTU001739	0	0	0	0	0	0	0	0	0	0	0	0	0	0	0	0	0	0	0	0	0	0	0	1	0	0	1	2	1	0	0	1	0	0	0	0	0	0	0	0	0	0	0	0	0	0	7	2	1
B-OTU001744	0	0	0	0	0	1	0	0	0	0	0	0	0	0	0	0	0	0	0	0	0	0	0	0	0	0	0	0	0	0	0	0	0	0	0	0	0	1	0	0	0	0	0	14	1	0	0	0	0
B-OTU001746	0	0	0	0	0	0	0	0	0	0	0	0	0	0	0	0	0	0	0	0	0	0	0	0	0	0	6	2	1	2	6	1	0	0	0	0	0	0	0	0	0	0	0	0	0	0	0	0	0
B-OTU001747	0	0	0	0	0	0	0	0	0	0	0	0	0	0	0	0	0	0	12	0	0	0	0	0	0	2	0	0	0	0	0	0	0	0	0	3	1	0	0	0	1	0	0	0	0	5	0	0	0
B-OTU001748	0	0	0	0	0	0	0	0	0	0	0	0	0	0	0	0	0	0	0	14	1	12	3	0	0	0	0	0	0	0	0	0	0	0	0	0	0	0	0	0	0	0	0	0	0	0	17	14	27
B-OTU001752	0	0	0	0	0	0	0	0	0	0	0	0	0	0	0	0	0	0	0	0	0	0	0	0	0	1	0	0	0	0	0	0	0	0	0	5	7	0	0	0	5	0	0	0	0	18	0	0	0
B-OTU001759	1	0	0	0	0	0	0	50	0	0	0	0	0	0	0	0	0	0	0	0	0	0	0	0	0	0	0	0	0	0	0	0	0	0	0	0	0	0	0	0	0	0	0	0	0	0	0	0	0
B-OTU001760	0	0	0	0	0	0	0	0	0	0	0	0	0	0	0	0	0	0	0	2	2	6	4	10	7	0	0	0	0	0	0	0	0	0	0	0	0	0	0	0	0	0	0	0	0	0	6	7	5
B-OTU001761	0	0	2	0	0	0	0	1	0	0	0	0	0	0	0	0	1	1	0	0	0	1	0	0	0	0	0	0	0	0	0	0	0	0	1	0	0	0	0	0	0	0	0	0	24	0	0	0	0
B-OTU001763	0	0	0	0	0	0	0	0	0	0	0	0	0	0	0	0	0	0	0	0	0	0	0	0	0	1	0	0	0	0	0	0	0	0	0	0	1	0	0	0	0	2	0	0	0	0	0	0	0
B-OTU001764	0	0	0	0	0	0	0	0	0	0	0	0	0	0	0	0	0	0	1	0	0	0	0	0	0	3	0	0	0	0	0	0	0	0	0	1	5	0	0	0	0	2	0	0	0	2	0	0	0
B-OTU001769	0	0	0	0	0	0	0	0	0	0	0	0	0	0	0	0	0	0	0	0	0	0	0	0	0	0	0	0	0	0	0	0	0	0	0	4	2	0	0	0	0	9	0	0	0	0	0	0	0
B-OTU001777	0	0	0	0	0	0	0	0	0	0	0	0	0	0	0	0	0	0	2	0	0	0	0	0	0	0	0	0	0	0	0	0	0	0	0	23	0	0	0	0	0	1	0	0	0	11	0	0	0
B-OTU001779	0	0	0	0	0	0	0	0	0	0	0	0	0	0	0	0	0	0	0	0	0	0	0	0	0	3	0	0	0	0	0	0	1	0	0	0	3	0	0	0	0	2	0	0	0	0	0	0	0
B-OTU001780	0	0	5	0	0	0	0	0	0	0	0	0	7	0	0	0	0	5	0	0	0	0	0	0	0	0	0	0	0	0	0	0	0	0	19	0	0	0	0	0	0	0	0	0	12	0	0	0	0
B-OTU001784	0	0	0	0	0	0	0	0	0	0	0	0	0	0	0	0	0	0	1	0	0	0	0	0	0	0	0	0	0	0	0	0	0	0	0	4	1	0	0	0	0	0	0	0	0	7	0	0	0
B-OTU001785	0	0	0	0	0	0	0	0	0	0	0	0	0	0	0	0	0	0	0	0	0	0	0	4	1	0	0	0	2	0	2	1	0	0	0	0	0	0	0	0	0	0	0	0	0	0	1	4	1
B-OTU001790	0	0	0	0	0	0	0	0	0	0	0	0	0	0	0	0	0	0	0	1	0	0	4	2	1	0	0	0	0	1	1	0	0	0	0	0	0	0	0	0	0	0	0	0	0	0	8	2	3
B-OTU001795	0	0	0	0	0	0	0	0	0	0	0	0	0	0	0	0	0	0	0	2	2	2	0	0	2	0	1	3	1	1	1	0	0	0	0	0	0	0	0	0	0	0	0	0	0	0	3	0	2
B-OTU001799	0	0	0	0	0	0	0	14	0	0	0	0	2	0	0	0	0	0	1	0	0	0	0	0	0	0	0	0	0	0	0	0	0	0	0	3	2	0	0	0	0	2	0	0	0	0	0	0	0
B-OTU001802	0	0	0	0	0	0	0	0	0	0	0	0	0	0	0	0	0	0	5	0	0	0	0	0	0	0	0	0	0	0	0	0	0	0	0	4	0	0	0	0	2	1	0	0	0	4	0	0	0
B-OTU001804	0	0	0	0	0	0	0	0	0	0	0	0	0	0	0	0	0	0	10	0	0	0	0	0	0	2	0	0	0	0	0	0	0	0	0	8	0	0	0	0	1	0	0	0	0	0	0	0	0
B-OTU001805	0	0	0	0	0	0	0	0	0	0	0	0	0	0	0	0	0	0	0	0	0	0	2	6	1	0	1	0	0	3	0	1	0	0	0	0	0	0	0	0	0	0	0	0	0	0	2	0	0
B-OTU001807	0	0	0	0	0	0	0	0	0	0	0	0	0	0	0	0	0	0	0	0	0	0	0	0	0	5	0	0	0	0	0	0	0	0	0	6	7	0	0	0	0	1	0	0	0	0	0	0	0
B-OTU001808	0	0	0	0	0	0	0	0	0	0	0	0	0	0	0	0	0	0	1	0	0	0	0	0	0	0	0	0	0	0	0	0	0	0	0	13	4	0	0	0	0	8	0	0	0	5	0	0	0
B-OTU001810	0	0	0	0	0	0	0	0	0	0	0	0	0	0	0	0	0	0	0	2	2	0	3	2	4	0	1	1	1	0	0	0	0	0	0	0	0	0	0	0	0	0	0	0	0	0	0	2	1
B-OTU001817	0	0	0	0	0	0	0	0	0	0	0	0	0	0	0	0	0	0	0	2	1	1	3	2	4	0	1	0	1	1	0	2	0	0	0	0	0	0	0	0	0	0	0	0	0	0	1	0	0
B-OTU001818	0	0	0	0	0	0	0	0	0	0	0	0	0	0	0	0	0	0	0	1	1	0	2	5	1	0	1	2	1	4	1	1	0	0	0	0	0	0	0	0	0	0	0	0	0	0	0	0	0
B-OTU001820	0	0	0	0	0	0	0	0	0	0	0	0	0	0	0	0	0	0	0	0	0	0	0	0	0	1	9	18	12	5	3	1	0	0	0	0	0	0	0	0	0	1	0	0	0	0	0	0	0
B-OTU001821	0	0	0	0	0	0	0	0	0	0	0	0	0	0	0	0	0	0	2	0	0	0	0	0	0	0	0	0	0	0	0	0	0	0	0	3	0	0	0	0	3	0	0	0	0	1	0	0	0
B-OTU001824	0	0	2	0	0	0	0	0	0	0	0	0	1	0	0	0	0	0	0	0	0	0	0	0	0	0	0	0	0	0	0	0	0	0	0	1	0	0	0	37	0	0	0	0	4	1	0	0	0
B-OTU001827	0	0	0	0	0	0	0	0	0	0	0	0	84	0	0	0	0	7	0	0	0	0	0	0	0	0	0	0	0	0	0	0	0	0	0	0	0	0	0	0	0	0	0	0	0	0	0	0	0
B-OTU001828	0	0	0	0	0	0	1	0	0	0	0	5	1	0	0	0	0	1	0	0	0	0	0	0	0	0	0	0	0	0	0	0	0	0	0	0	0	0	0	0	0	0	0	0	1	0	0	0	0
B-OTU001831	0	0	0	0	0	0	0	0	0	0	0	0	0	0	0	0	0	0	0	0	0	0	0	0	0	0	1	1	0	0	0	0	0	0	0	0	0	0	0	0	0	0	0	0	0	0	0	0	0
B-OTU001833	0	0	0	0	0	0	0	0	0	0	0	0	0	0	0	0	0	0	0	1	0	0	1	3	1	0	1	0	0	0	1	2	0	0	0	0	0	0	0	0	0	0	0	0	0	0	0	0	0
B-OTU001834	0	0	0	0	0	0	0	0	0	0	0	0	0	0	0	0	0	0	0	1	3	2	2	2	4	0	0	0	0	0	0	1	0	0	0	0	0	0	0	0	0	0	0	0	0	0	4	0	2
B-OTU001835	0	0	0	0	0	0	0	0	0	0	0	0	0	0	0	0	0	0	13	0	0	0	0	0	0	0	0	0	0	0	0	0	0	0	0	0	0	0	0	0	0	0	0	0	0	0	0	0	0
B-OTU001836	0	0	0	0	0	0	0	0	0	0	0	0	0	0	0	0	0	0	0	1	2	2	3	3	6	0	0	0	0	0	0	0	0	0	0	0	0	0	0	0	0	0	0	0	0	0	4	2	6
B-OTU001842	0	0	0	0	0	0	0	0	0	0	0	0	0	0	0	0	0	0	1	0	0	0	0	0	0	0	0	0	0	0	0	0	0	0	0	5	0	0	0	0	1	1	0	0	0	7	0	0	0
B-OTU001844	0	0	0	0	0	0	0	0	0	0	0	0	0	0	0	0	0	0	1	0	0	0	0	0	0	1	0	0	0	0	0	0	0	0	0	1	3	0	0	0	1	1	0	0	0	2	0	0	0
B-OTU001845	0	0	0	0	0	0	0	0	0	0	0	0	0	0	0	0	0	0	0	1	2	2	3	1	3	0	0	0	0	0	0	0	0	0	0	0	0	0	0	0	0	0	0	0	0	0	5	1	4
B-OTU001847	0	0	0	0	0	0	0	0	0	0	0	0	0	0	0	0	0	0	0	0	0	0	0	0	0	0	0	0	0	0	0	0	0	0	0	0	5	0	0	0	0	1	0	0	0	0	0	0	0
B-OTU001856	0	0	0	0	0	0	0	0	0	0	0	0	0	0	0	0	0	0	0	1	2	0	1	1	1	0	0	0	0	1	1	1	0	0	0	0	0	0	0	0	0	0	0	0	0	0	0	0	1
B-OTU001859	0	0	0	0	0	0	0	0	0	0	0	0	0	0	0	0	0	0	0	0	0	0	0	0	0	0	0	0	0	0	0	0	0	0	0	1	0	0	0	0	5	0	0	0	0	0	0	0	1
B-OTU001862	0	0	0	13	22	0	1	0	10	11	0	0	0	0	0	0	0	1	0	0	0	0	0	0	0	0	0	0	0	0	0	0	0	0	0	0	0	0	0	0	0	0	0	0	0	0	0	0	0
B-OTU001863	0	0	0	0	0	0	0	0	0	0	0	0	0	0	0	0	0	0	1	0	0	0	0	0	0	1	0	0	0	0	0	0	0	0	0	1	1	0	0	0	1	0	0	0	0	1	0	0	0
B-OTU001866	0	0	0	0	0	0	0	0	0	0	0	0	0	0	0	0	0	0	0	0	0	0	0	0	0	0	0	0	0	0	0	0	0	0	0	0	0	0	0	0	0	0	0	0	0	0	0	0	0
B-OTU001869	0	0	0	0	0	0	0	0	0	0	0	0	0	0	0	0	0	0	0	4	10	3	3	4	2	0	1	0	0	1	2	0	0	0	0	0	0	0	0	0	0	0	0	0	0	0	0	0	0
B-OTU001870	0	0	0	0	0	0	0	12	0	0	0	0	3	0	0	0	0	4	0	0	0	0	0	0	0	0	0	0	0	0	0	0	0	0	4	0	0	0	0	0	0	0	0	0	2	0	0	0	0
B-OTU001874	0	0	0	0	0	0	0	0	0	0	0	0	0	0	0	0	0	0	5	0	0	0	0	0	0	0	0	0	0	0	0	0	0	0	0	0	0	0	0	0	3	0	0	0	0	0	0	0	0
B-OTU001876	0	0	0	0	0	0	0	0	0	0	0	0	0	0	0	0	0	0	3	0	0	0	0	0	0	0	0	0	0	0	0	0	0	0	0	2	12	0	0	0	0	6	0	0	0	2	0	0	0
B-OTU001877	0	0	0	0	0	0	0	0	0	0	0	0	0	0	0	0	0	0	3	0	0	0	0	0	0	1	0	0	0	0	0	0	0	0	0	0	3	0	0	0	2	3	0	0	0	0	0	0	0
B-OTU001880	0	2	3	0	0	0	0	0	0	0	0	0	0	0	0	0	0	0	0	0	0	0	0	0	0	0	0	0	0	0	0	0	1	2	0	0	0	0	22	0	0	0	0	5	0	0	0	0	0
B-OTU001882	0	0	0	0	0	0	0	0	0	0	0	0	0	0	0	0	0	0	0	0	0	0	0	0	0	4	0	0	0	0	0	0	0	0	0	0	2	0	0	0	0	0	0	0	0	0	0	0	0
B-OTU001884	0	0	0	0	0	0	0	0	0	0	0	0	0	0	0	0	0	0	0	0	2	0	0	0	1	0	4	2	2	10	5	15	0	0	0	0	0	0	0	0	0	0	0	0	0	0	0	0	0
B-OTU001885	0	0	0	0	0	0	0	0	0	0	0	0	0	0	0	0	0	0	0	0	0	0	0	0	0	0	0	0	0	0	0	0	0	0	0	0	0	0	0	0	5	5	0	0	0	9	0	0	0
B-OTU001893	0	0	0	0	0	0	0	0	0	0	0	0	0	0	0	0	0	0	0	0	0	2	1	0	3	0	2	4	1	2	3	3	0	0	0	0	0	0	0	0	0	0	0	0	0	0	4	1	1
B-OTU001896	0	0	0	0	0	0	16	1	0	0	0	8	0	0	0	0	7	0	0	0	0	0	0	0	0	0	0	0	0	0	0	0	0	0	0	0	0	0	0	0	0	0	0	0	0	0	0	0	0
B-OTU001900	0	0	0	0	0	0	0	0	0	0	0	0	0	0	0	0	0	0	19	0	0	0	0	0	0	2	0	0	0	0	0	0	0	0	0	3	0	0	0	0	1	0	0	0	0	1	0	0	0
B-OTU001901	0	0	0	0	0	0	0	0	0	0	0	0	0	0	0	0	0	0	0	0	0	0	0	0	0	7	0	0	0	0	0	0	0	0	0	0	1	0	0	0	0	1	0	0	0	0	0	0	0
B-OTU001902	0	0	0	0	0	0	0	0	0	0	0	0	0	0	0	0	0	0	0	0	0	0	0	0	0	0	0	0	0	0	0	0	0	0	0	46	0	0	0	0	24	0	0	0	0	1	0	0	0
B-OTU001903	0	0	0	0	0	0	0	0	0	0	0	0	0	0	0	0	0	0	0	0	0	0	0	0	0	0	0	0	0	0	0	0	0	0	0	0	0	0	0	0	0	0	0	0	0	0	0	0	0
B-OTU001904	0	0	0	0	0	0	0	0	0	0	0	0	0	0	0	0	0	0	1	0	0	0	0	0	0	0	0	0	0	0	0	0	0	0	0	0	1	0	0	0	0	1	0	0	0	0	0	0	0
B-OTU001913	0	0	0	0	0	0	0	0	29	18	0	0	1	3	6	0	0	0	0	0	0	0	0	0	0	0	0	0	0	0	0	0	0	0	0	0	0	0	0	0	0	0	0	0	0	0	0	0	0
B-OTU001916	0	0	0	0	0	0	0	0	0	0	0	0	0	0	0	0	0	0	0	0	0	0	0	0	0	0	0	0	0	0	0	0	0	0	0	0	0	0	0	0	0	0	0	0	0	0	0	0	0
B-OTU001918	0	0	0	0	0	0	0	0	0	0	0	0	0	0	0	0	0	0	0	0	0	0	0	1	1	0	0	0	0	0	0	0	0	0	0	0	0	0	0	0	0	0	0	0	0	0	4	0	1
B-OTU001919	0	0	0	0	0	0	0	0	0	0	0	0	0	0	0	0	0	0	0	9	1	0	9	3	0	0	2	0	1	0	0	1	0	0	0	0	0	0	0	0	0	0	0	0	0	0	1	4	2
B-OTU001926	0	0	0	0	0	0	0	0	0	0	0	0	0	37	28	0	0	0	0	0	0	0	0	0	0	0	0	0	0	0	0	0	0	0	0	0	0	0	0	0	0	0	0	0	0	0	0	0	0
B-OTU001928	0	0	0	0	0	0	0	0	0	0	0	0	0	0	0	0	0	0	0	0	0	0	0	0	0	0	0	0	0	0	0	0	0	0	0	8	2	0	0	0	6	1	0	0	0	10	0	0	0
B-OTU001929	0	0	0	0	0	0	0	0	0	0	0	0	0	0	0	0	0	0	0	0	1	2	0	2	0	0	0	0	0	0	0	0	0	0	0	0	0	0	0	0	0	0	0	0	0	0	1	2	1
B-OTU001933	0	0	1	0	0	0	0	7	0	0	0	0	1	0	0	0	0	0	0	0	0	0	0	0	0	0	0	0	0	0	0	0	0	0	0	0	0	0	0	0	0	0	0	0	1	0	0	0	0
B-OTU001934	0	0	0	0	0	0	0	0	0	0	0	0	0	0	0	0	0	0	1	0	0	0	0	0	0	0	0	0	0	0	0	0	0	0	0	0	1	0	0	0	0	2	0	0	0	0	0	0	0
B-OTU001935	0	0	0	0	0	0	0	0	0	0	0	0	0	0	0	0	0	0	0	1	2	1	2	3	3	0	0	0	0	0	0	0	0	0	0	0	0	0	0	0	0	0	0	0	0	0	1	1	3
B-OTU001939	0	0	0	0	0	0	0	0	0	0	0	0	0	0	0	0	0	0	0	0	0	0	0	0	0	0	0	0	0	0	0	0	0	0	0	0	2	0	0	0	1	6	0	0	0	0	0	0	0
B-OTU001947	0	0	0	14	10	0	0	0	0	0	0	0	0	0	0	0	0	0	0	0	0	0	0	0	0	0	0	0	0	1	1	0	0	0	0	0	0	0	0	0	0	0	0	0	0	0	0	0	0
B-OTU001956	0	0	0	0	0	0	0	0	0	0	0	0	0	0	0	0	0	0	0	1	2	0	2	0	0	0	1	0	1	0	1	0	0	0	0	0	0	0	0	0	0	0	0	0	0	0	5	0	3
B-OTU001958	0	0	38	0	0	0	0	0	0	0	0	0	73	0	0	0	0	7	0	0	0	0	0	0	0	0	0	0	0	0	0	0	0	0	0	0	0	0	0	0	0	0	0	0	0	0	0	0	0
B-OTU001962	0	0	0	0	0	0	0	0	0	0	0	0	0	0	0	0	0	0	0	0	0	0	0	0	0	0	1	1	1	0	0	0	0	0	0	0	0	0	0	0	0	0	0	0	0	0	4	5	3
B-OTU001965	0	0	0	0	0	0	0	0	0	0	0	0	0	0	0	0	0	0	3	0	0	0	0	0	0	0	0	0	0	0	0	0	0	0	0	7	0	0	0	0	4	0	0	0	0	2	0	0	0
B-OTU001966	0	0	0	0	0	0	0	24	0	0	0	0	0	0	0	0	0	0	0	0	0	0	0	0	0	0	0	0	0	0	0	0	4	0	5	0	0	0	3	0	0	0	0	0	0	0	0	0	0
B-OTU001967	0	0	0	0	0	0	0	0	0	0	0	0	0	0	0	0	0	0	0	0	0	0	0	0	0	0	0	0	0	0	0	0	0	0	0	0	0	0	0	0	0	0	0	0	0	0	0	0	0
B-OTU001968	0	0	0	12	2	0	0	0	0	0	0	0	0	0	0	0	0	0	0	0	1	1	0	0	0	0	1	1	1	0	0	0	0	0	0	0	0	0	0	0	0	0	0	0	0	0	7	2	5
B-OTU001971	0	0	0	0	0	0	0	0	0	0	0	0	0	0	0	0	0	0	0	0	0	0	0	0	0	0	0	0	0	0	0	0	0	0	0	1	0	0	0	0	0	0	0	0	0	0	1	0	1
B-OTU001972	0	0	0	0	0	0	0	0	0	0	0	0	0	0	0	0	0	0	3	0	0	0	0	0	0	0	0	0	0	0	0	0	0	0	0	3	0	0	0	0	9	0	0	0	0	3	0	0	0
B-OTU001974	0	0	0	0	0	0	0	0	0	0	0	0	0	0	0	0	3	1	0	0	0	0	0	0	0	0	0	0	0	0	0	0	0	0	0	0	0	0	0	0	0	0	0	0	0	0	0	0	0
B-OTU001975	0	0	0	0	0	0	0	0	0	0	0	0	0	0	0	0	0	0	3	0	0	0	0	0	0	1	0	0	0	0	0	0	0	0	0	1	0	0	0	0	0	0	0	0	0	16	0	0	0
B-OTU001977	0	0	0	0	0	0	0	0	0	0	0	0	0	0	0	0	0	0	0	0	0	0	0	0	0	1	0	0	0	0	0	0	0	0	0	9	1	0	0	0	2	1	0	0	0	0	0	0	0
B-OTU001979	0	0	1	0	0	0	0	9	0	0	0	1	0	0	0	10	0	0	0	0	0	0	0	0	0	0	0	0	0	0	0	0	0	0	0	0	0	0	0	0	0	0	0	0	0	0	0	0	0
B-OTU001980	0	0	0	0	0	0	0	0	0	0	0	0	0	0	0	0	0	0	0	0	0	2	2	0	2	0	0	0	0	0	0	0	0	0	0	0	0	0	0	0	0	0	0	0	0	0	3	1	2
B-OTU001982	0	0	0	0	0	0	0	0	0	0	0	0	0	0	0	0	0	0	0	15	15	0	12	0	4	0	0	0	0	0	0	0	0	0	0	0	0	0	0	0	0	0	0	0	0	0	0	0	2
B-OTU001985	0	0	0	0	0	0	0	0	0	0	0	0	0	0	0	0	0	0	1	0	0	0	0	0	0	2	0	0	0	0	0	0	0	0	0	0	5	0	0	0	0	2	0	0	0	1	0	0	0
B-OTU001986	0	0	0	0	0	0	0	0	0	0	0	0	0	0	0	0	0	0	0	0	0	0	0	0	0	0	1	0	0	0	0	0	0	0	0	0	0	0	0	0	0	0	0	0	0	0	2	6	6
B-OTU001997	0	0	0	0	0	0	0	0	0	0	0	0	0	0	0	0	0	0	0	0	1	1	3	0	3	0	1	0	0	0	0	0	0	0	0	0	0	0	0	0	0	0	0	0	0	0	7	0	3
B-OTU001998	0	0	0	0	0	0	0	0	0	0	0	0	0	0	0	0	0	3	1	0	0	0	0	0	0	2	0	0	0	0	0	0	0	0	0	0	0	0	0	0	4	2	0	0	0	3	0	0	0
B-OTU001999	0	0	0	0	0	0	0	0	0	0	0	0	1	0	0	0	0	0	0	0	0	0	0	0	0	2	0	0	0	0	0	0	0	0	3	0	0	0	0	0	0	0	0	0	0	0	0	0	0
B-OTU002000	0	0	0	0	0	0	0	0	0	0	0	0	0	0	0	0	0	0	0	2	2	3	2	2	2	0	0	0	0	0	0	0	0	0	0	0	0	0	0	0	0	0	0	0	0	0	0	2	3
B-OTU002005	0	0	0	0	0	13	0	0	0	0	0	0	0	0	0	0	0	0	0	0	0	0	0	0	0	0	0	0	0	0	0	0	0	0	0	0	0	0	0	0	0	0	0	0	0	1	0	0	0
B-OTU002007	0	0	31	22	18	0	0	0	2	1	0	0	0	0	0	2	0	4	0	0	0	0	0	0	0	0	0	0	0	0	0	0	0	0	1	0	0	0	0	0	0	0	0	0	0	0	0	0	0
B-OTU002008	0	0	0	0	0	0	0	0	0	0	0	0	0	0	0	13	0	0	0	0	0	0	0	0	0	0	0	0	0	0	0	0	0	2	0	0	0	0	0	0	0	0	0	0	30	0	0	0	0
B-OTU002010	0	0	0	0	0	0	0	0	0	0	0	0	0	0	0	0	0	0	2	0	0	0	0	0	0	0	0	0	0	0	0	0	0	0	0	2	0	0	0	0	1	0	0	0	0	0	0	0	0
B-OTU002013	0	0	0	0	0	0	0	0	0	0	0	0	0	0	0	0	0	0	0	5	7	3	0	3	4	0	0	0	0	0	0	0	0	0	0	0	0	0	0	0	0	0	0	0	0	0	0	0	0
B-OTU002014	0	0	0	0	0	0	0	0	0	0	0	0	0	0	0	0	0	0	0	2	0	11	0	0	0	0	1	1	0	0	1	0	0	0	0	0	0	0	0	0	0	0	0	0	0	0	0	1	11
B-OTU002015	0	0	0	0	0	0	0	0	0	0	0	0	0	0	0	0	0	0	0	3	3	0	1	0	1	0	0	0	0	0	0	0	0	0	0	0	0	0	0	0	0	0	0	0	0	0	1	0	3
B-OTU002017	0	0	6	0	0	0	0	0	0	0	0	12	5	0	0	0	2	0	0	0	0	0	0	0	0	0	0	0	0	0	0	0	0	0	3	0	0	0	1	0	0	0	0	0	5	0	0	0	0
B-OTU002020	0	0	0	0	0	0	0	16	0	0	0	0	0	0	0	0	0	0	0	0	0	0	0	0	0	0	0	0	0	0	0	0	0	0	0	0	0	0	0	0	0	0	0	0	0	0	0	0	0
B-OTU002022	0	0	0	0	0	0	0	0	0	0	0	0	57	0	0	0	0	2	0	0	0	0	0	0	0	0	0	0	0	0	0	0	0	0	0	0	0	0	0	0	0	0	0	0	0	0	0	0	0
B-OTU002023	0	0	0	0	0	0	0	0	0	0	0	0	0	0	0	0	0	0	0	0	0	0	5	6	6	0	0	0	0	3	1	2	0	0	0	0	0	0	0	0	0	0	0	0	0	0	1	0	1
B-OTU002024	0	0	0	0	0	0	0	0	0	0	0	0	0	0	0	0	0	0	0	0	0	0	0	0	0	20	0	0	0	0	0	0	0	0	0	0	0	0	0	0	0	0	0	0	0	0	0	0	0
B-OTU002025	0	0	0	0	0	0	0	0	0	0	0	0	0	0	0	0	0	0	4	0	0	0	0	0	0	0	0	0	0	0	0	0	0	0	0	1	1	0	0	0	0	0	0	0	0	1	0	1	0
B-OTU002029	0	0	0	0	0	0	0	0	0	0	0	0	0	0	0	0	0	0	0	0	0	0	0	0	0	0	0	0	0	0	1	1	0	0	0	0	0	0	0	0	0	0	0	0	0	0	0	0	0
B-OTU002030	0	0	0	0	0	0	0	0	0	0	0	0	0	0	0	0	0	0	0	1	0	0	0	0	1	0	1	1	0	1	2	1	0	0	0	0	0	0	0	0	0	0	0	0	0	0	0	0	1
B-OTU002031	0	0	0	0	0	0	0	0	0	0	0	0	0	0	0	0	0	0	0	0	0	0	0	0	0	0	0	0	0	0	0	0	0	0	0	0	0	0	0	0	0	2	0	0	0	0	0	0	0
B-OTU002033	0	0	0	0	0	0	0	0	0	0	0	0	0	0	0	0	0	0	8	0	0	0	0	0	0	0	0	0	0	0	0	0	0	0	0	0	0	0	0	0	0	0	0	0	0	0	0	0	0
B-OTU002035	0	0	0	0	0	0	0	0	0	0	0	0	0	0	0	0	0	0	0	0	0	1	0	2	0	0	1	0	0	0	0	0	0	0	0	0	0	0	0	0	0	0	0	0	0	0	0	0	5
B-OTU002037	0	0	0	0	0	0	0	0	0	0	0	0	0	0	0	0	0	0	3	0	0	0	0	0	0	4	0	0	0	0	0	0	0	0	0	5	0	0	0	0	0	1	0	0	0	2	0	0	0
B-OTU002044	0	0	0	0	0	0	0	0	0	0	0	0	0	0	0	0	0	0	1	0	0	0	0	0	0	0	0	0	0	0	0	0	0	0	0	0	0	0	0	0	0	0	0	0	0	0	0	0	0
B-OTU002045	0	0	0	0	0	0	0	0	0	0	0	0	0	0	0	0	0	0	11	0	0	0	0	0	0	0	0	0	0	0	0	0	0	0	0	4	0	0	0	0	2	1	0	0	0	6	0	0	0
B-OTU002048	0	0	0	0	0	0	0	0	0	0	0	0	0	0	0	0	0	0	0	6	10	5	9	4	9	0	0	0	0	0	0	0	0	0	0	0	0	0	0	0	0	0	0	0	0	0	0	0	1
B-OTU002053	0	0	0	0	0	0	0	0	0	0	0	0	0	0	0	0	0	0	0	0	1	1	3	5	4	0	0	0	0	0	0	0	0	0	0	0	0	0	0	0	0	0	0	0	0	0	1	1	1
B-OTU002055	0	0	0	0	0	0	0	0	0	0	0	0	0	0	0	0	0	0	0	0	0	0	0	0	0	4	0	0	0	0	0	0	0	0	0	1	6	0	0	0	0	8	0	0	0	0	0	0	0
B-OTU002057	0	0	0	0	0	0	0	0	0	0	0	0	0	0	0	0	0	0	5	0	0	0	0	0	0	1	0	0	0	0	0	0	0	0	0	1	1	0	0	0	0	0	0	0	0	0	0	0	0
B-OTU002058	0	0	0	0	0	0	0	0	0	0	0	0	0	0	0	0	0	0	0	1	3	1	6	7	9	0	0	0	0	0	0	0	0	0	0	0	0	0	0	0	0	0	0	0	0	0	4	3	0
B-OTU002059	0	0	0	0	0	0	0	0	0	0	0	0	0	0	0	0	0	0	0	5	5	8	0	0	2	0	0	0	5	1	2	0	0	0	0	0	0	0	0	0	0	0	0	0	0	0	1	6	1
B-OTU002068	0	0	0	0	0	0	0	0	0	0	0	0	0	0	0	0	0	0	0	3	3	2	4	4	10	0	0	0	0	0	0	0	0	0	0	0	0	0	0	0	0	0	0	0	0	0	8	2	4
B-OTU002069	0	0	0	0	0	0	0	0	0	0	0	0	0	0	0	0	0	0	0	0	0	0	0	0	0	3	0	0	0	0	0	0	0	0	0	0	3	0	0	0	0	4	0	0	0	1	0	0	0
B-OTU002071	0	0	0	0	0	0	0	0	0	0	0	0	0	0	0	0	0	0	1	0	0	0	0	0	0	0	0	0	0	0	0	0	0	0	0	5	0	0	0	0	3	0	0	0	0	2	0	0	0
B-OTU002073	0	0	0	0	0	0	0	0	0	0	0	0	0	0	0	0	0	0	0	0	0	0	0	0	0	5	0	0	0	0	0	0	0	0	0	0	2	0	0	0	0	0	0	0	0	0	0	0	0
B-OTU002074	0	0	0	0	0	0	0	0	0	0	0	0	0	0	0	0	0	0	0	0	0	0	0	0	0	0	0	0	0	0	0	0	0	0	0	0	0	0	0	0	0	0	0	0	0	0	0	0	0
B-OTU002079	0	0	0	0	0	0	0	0	0	0	0	0	0	0	0	0	0	0	3	0	0	0	0	0	0	5	0	0	0	0	0	0	0	0	0	3	2	0	0	0	3	0	0	0	0	2	0	0	0
B-OTU002082	0	0	0	0	0	0	0	0	0	0	0	0	0	0	0	0	0	0	0	0	0	0	0	0	0	0	0	0	0	0	0	0	0	0	0	4	1	0	0	0	3	1	0	0	2	2	0	0	0
B-OTU002085	0	0	0	0	0	0	0	0	0	0	0	0	0	0	0	0	0	0	0	0	0	0	0	0	0	0	0	0	0	0	0	0	0	0	0	0	0	0	0	0	0	18	0	0	0	0	0	0	0
B-OTU002087	4	0	0	0	0	0	0	35	0	0	0	0	0	0	0	0	0	0	0	0	0	0	0	0	0	0	0	0	0	0	0	0	0	0	0	0	0	0	0	0	0	0	0	0	0	0	0	0	0
B-OTU002090	0	0	0	0	0	0	0	0	0	0	0	0	0	0	0	0	0	0	0	0	0	0	0	0	0	1	0	0	0	0	0	0	0	0	0	13	0	0	0	0	1	0	0	0	0	10	0	0	0
B-OTU002094	0	0	0	0	0	0	0	0	0	0	0	0	0	0	0	0	0	0	0	1	4	10	1	10	5	0	0	0	0	0	0	0	0	0	0	0	0	0	0	0	0	0	0	0	0	0	4	2	4
B-OTU002096	0	0	0	0	0	0	0	0	0	0	0	0	0	0	0	3	0	0	0	0	0	0	0	0	0	0	0	0	0	0	0	0	0	0	0	0	0	22	0	14	0	0	1	0	0	0	0	0	0
B-OTU002099	0	0	0	0	0	0	0	0	0	0	0	0	0	0	0	0	0	0	0	0	8	3	0	0	4	0	0	0	0	0	0	0	0	0	0	0	0	0	0	0	0	0	0	0	0	0	0	0	0
B-OTU002104	0	0	0	0	0	0	0	0	0	0	0	0	0	0	0	0	0	0	0	0	0	0	0	0	0	0	1	0	0	0	8	2	0	0	0	0	0	0	0	0	0	0	0	0	0	0	0	0	0
B-OTU002109	0	0	0	0	0	0	0	0	0	0	0	0	10	0	0	0	0	5	2	0	0	0	0	0	0	0	0	0	0	0	0	0	0	0	0	0	1	0	0	0	0	0	0	0	0	1	0	0	0
B-OTU002113	0	0	0	0	0	0	0	0	0	0	0	0	0	0	0	0	0	0	0	0	0	0	0	0	0	0	0	0	0	0	0	0	0	0	0	0	1	0	0	0	0	0	0	0	0	0	0	0	0
B-OTU002116	0	0	0	0	0	0	0	0	0	0	0	0	0	0	0	0	0	0	0	14	18	4	15	6	14	0	0	0	0	0	0	0	0	0	0	0	0	0	0	0	0	0	0	0	0	0	0	0	0
B-OTU002117	0	0	0	0	0	0	0	0	0	0	0	0	0	9	0	0	0	0	0	0	1	0	0	0	0	0	0	14	1	6	0	0	0	0	0	0	0	0	0	0	0	0	0	0	0	0	2	0	0
B-OTU002126	0	0	0	0	0	0	0	0	0	0	0	0	0	0	0	0	0	0	0	0	1	1	0	5	1	0	1	0	0	1	0	0	0	0	0	0	0	0	0	0	0	0	0	0	0	0	0	0	0
B-OTU002128	0	0	0	0	0	0	0	0	0	0	0	0	0	0	0	0	0	0	0	0	0	0	0	0	0	0	0	0	0	0	0	0	0	0	0	3	0	0	0	0	2	0	0	0	0	1	0	0	0
B-OTU002134	0	0	0	1	1	0	7	0	2	5	0	0	0	4	8	0	0	9	0	0	0	0	0	0	0	0	0	0	0	0	0	0	0	0	7	0	0	0	0	0	0	0	0	0	1	0	0	0	0
B-OTU002140	0	0	0	0	0	0	0	0	0	0	0	0	0	0	0	0	0	0	5	0	0	0	0	0	0	2	0	1	0	0	0	0	0	0	0	4	0	0	0	0	1	0	0	0	0	0	0	0	0
B-OTU002141	0	0	0	0	0	0	0	0	0	0	0	0	0	0	0	0	0	0	0	0	0	0	4	1	7	0	0	1	1	0	0	0	0	0	0	0	0	0	0	0	0	0	0	0	0	0	0	0	0
B-OTU002143	0	0	0	0	0	0	0	0	0	0	0	0	0	0	0	0	0	0	0	1	2	1	0	0	0	0	0	1	1	0	0	0	0	0	0	0	0	0	0	0	0	0	0	0	0	0	2	6	2
B-OTU002149	0	0	0	0	0	0	0	0	0	0	0	0	0	0	0	0	0	0	0	0	0	0	0	0	0	10	0	0	0	0	0	0	0	0	0	1	0	0	0	0	0	4	0	0	0	1	0	0	0
B-OTU002154	0	0	0	0	0	0	0	0	0	0	0	0	0	0	0	0	0	0	1	0	0	0	0	0	0	4	0	0	0	0	0	0	0	0	0	0	0	0	0	0	1	1	0	0	0	7	0	0	0
B-OTU002159	0	0	11	2	2	0	1	2	2	2	0	1	2	5	2	0	0	0	0	0	0	0	0	0	0	0	0	0	0	0	0	0	0	0	0	0	0	0	0	0	0	0	0	0	1	0	0	0	0
B-OTU002160	0	0	0	0	0	0	0	0	0	0	0	0	0	0	0	0	0	0	0	0	0	1	1	0	2	0	0	0	0	1	1	1	0	0	0	0	0	0	0	0	0	0	0	0	0	0	9	3	1
B-OTU002161	0	0	0	0	0	0	0	0	0	0	0	0	0	0	0	0	0	0	4	0	0	0	0	0	0	0	0	0	0	0	0	0	0	0	0	0	1	0	0	0	1	0	0	0	0	3	0	0	0
B-OTU002163	0	0	0	0	0	0	0	0	0	0	0	0	0	0	0	0	0	0	0	0	1	2	1	9	3	0	1	0	1	2	1	2	0	0	0	0	0	0	0	0	0	0	0	0	0	0	1	0	9
B-OTU002164	0	0	0	0	0	0	0	0	0	0	0	0	0	0	0	0	0	0	1	0	0	0	0	0	0	0	0	0	0	0	0	0	0	0	0	2	0	0	0	0	0	0	0	0	0	0	0	0	0
B-OTU002166	0	0	0	0	0	0	0	0	0	0	0	0	0	0	0	0	0	0	0	0	0	0	0	0	0	0	1	2	1	0	1	0	0	0	0	0	0	0	0	0	0	0	0	0	0	0	0	3	3
B-OTU002168	0	0	0	0	0	0	0	0	0	0	0	0	0	0	0	0	0	0	3	0	0	0	0	0	0	0	0	0	0	0	0	0	0	0	0	0	0	0	0	0	0	0	0	0	0	1	0	0	0
B-OTU002172	0	0	7	0	0	0	0	0	0	0	0	0	0	0	0	0	0	2	0	0	0	0	0	0	0	0	0	0	0	0	0	0	0	0	0	1	0	0	0	0	0	0	0	0	0	0	0	0	0
B-OTU002175	0	0	0	0	0	0	0	0	0	0	0	0	0	0	0	0	0	0	0	2	4	2	0	5	2	0	2	0	1	0	0	1	0	0	0	0	0	0	0	0	0	0	0	0	0	0	2	1	1
B-OTU002178	0	0	0	0	0	0	0	7	0	0	0	0	6	0	0	0	0	2	0	0	0	0	0	0	0	0	0	0	0	0	0	0	0	1	3	0	0	0	0	0	0	0	0	0	20	0	0	0	0
B-OTU002179	0	0	0	0	0	0	0	0	1	1	0	0	0	17	31	0	0	0	0	0	0	0	0	0	0	0	0	0	0	0	0	0	0	0	0	0	0	0	0	0	0	0	0	0	0	0	0	0	0
B-OTU002184	0	0	0	0	0	0	0	0	0	0	0	0	0	0	0	0	0	0	2	0	0	0	0	0	0	1	0	0	0	0	0	0	0	0	0	2	1	0	0	0	1	1	0	0	0	0	0	0	0
B-OTU002190	0	0	0	0	0	0	0	0	0	0	0	0	0	0	0	0	0	0	0	0	1	1	2	0	2	0	0	0	1	0	0	0	0	0	0	0	0	0	0	0	0	0	0	0	0	0	0	1	1
B-OTU002193	0	5	9	0	0	0	0	0	0	0	0	0	1	0	0	0	0	0	0	0	0	0	0	0	0	0	0	0	0	0	0	0	0	0	0	0	0	0	0	0	0	0	0	37	0	0	0	0	0
B-OTU002202	0	0	0	0	0	0	0	0	0	0	0	0	0	0	0	0	0	0	0	0	0	0	0	0	1	0	0	0	1	0	0	0	0	0	0	0	0	0	0	0	0	0	0	0	0	0	1	1	1
B-OTU002204	0	0	0	0	0	0	0	0	0	0	0	0	0	0	0	0	0	0	0	2	1	1	2	2	2	0	0	0	0	0	0	0	0	0	0	0	0	0	0	0	0	0	0	0	0	0	2	1	4
B-OTU002205	0	0	0	0	0	0	0	36	0	0	0	0	7	0	0	0	0	7	0	0	0	0	0	0	0	0	0	0	0	0	0	0	0	0	0	0	0	0	0	0	0	0	0	0	0	0	0	0	0
B-OTU002211	0	0	0	0	0	0	0	0	0	0	11	0	0	0	0	0	0	0	0	0	0	0	0	0	0	4	0	0	0	0	0	0	0	0	0	0	1	0	0	0	0	1	0	1	0	0	0	0	0
B-OTU002216	0	0	0	0	0	0	0	0	0	0	0	0	0	0	0	0	0	0	0	2	4	12	3	0	5	0	0	0	0	0	0	0	0	0	0	0	0	0	0	0	0	0	0	0	0	0	0	1	1
B-OTU002219	0	0	0	0	0	0	0	0	0	0	0	0	0	0	0	0	0	0	0	1	0	0	1	0	0	0	1	0	0	0	1	1	0	0	0	0	0	0	0	0	0	0	0	0	0	0	6	2	1
B-OTU002221	0	0	0	0	0	0	0	0	0	0	0	0	2	0	0	0	0	1	0	0	0	0	0	0	0	4	0	0	0	0	0	0	0	0	0	0	1	0	0	0	0	0	0	0	0	0	0	0	0
B-OTU002224	0	0	2	0	0	0	0	1	0	0	0	0	2	0	0	0	3	0	0	0	0	0	0	0	0	0	0	0	0	0	0	0	0	0	3	0	0	0	13	0	0	0	0	0	3	0	0	0	0
B-OTU002235	0	0	0	0	0	0	0	0	0	0	0	0	25	0	0	0	0	7	0	0	0	0	0	0	0	0	0	0	0	0	0	0	0	0	0	0	0	0	0	0	0	1	0	0	0	0	0	0	0
B-OTU002237	0	0	0	0	0	0	0	0	0	0	0	0	0	0	0	0	0	0	0	1	3	0	1	0	1	0	0	0	0	0	0	0	0	0	0	0	0	0	0	0	0	0	0	0	0	0	4	0	0
B-OTU002240	0	0	0	0	0	0	0	0	0	0	0	0	0	0	0	0	0	0	1	2	0	0	2	3	4	0	0	0	0	0	0	0	0	0	0	0	0	0	0	0	0	0	0	0	0	1	0	0	1
B-OTU002247	0	0	0	0	0	0	0	0	0	0	0	0	1	0	0	0	0	0	0	0	0	0	0	0	0	0	0	0	0	0	0	0	0	0	1	0	1	0	0	0	0	0	0	0	1	0	0	0	0
B-OTU002253	0	0	0	0	0	0	0	0	0	0	0	0	0	0	0	0	0	0	3	0	0	0	0	0	0	0	0	0	0	0	0	0	0	0	0	1	0	0	0	0	1	0	0	0	0	5	0	0	0
B-OTU002255	0	0	0	4	3	0	0	0	28	7	0	0	0	0	0	0	0	0	0	0	0	0	0	0	0	0	0	0	0	0	0	0	0	0	0	0	0	0	0	0	0	0	0	0	0	0	0	0	0
B-OTU002256	0	0	0	0	0	0	0	0	0	0	0	0	0	0	0	0	0	0	0	1	0	1	2	1	1	0	0	0	1	0	0	1	0	0	0	0	0	0	0	0	0	0	0	0	0	0	4	0	10
B-OTU002257	0	0	0	0	0	0	0	0	0	0	0	0	0	0	0	0	0	0	1	0	0	0	0	0	0	0	0	0	0	0	0	0	0	0	0	7	0	0	0	0	0	0	0	0	0	0	0	0	0
B-OTU002261	0	0	0	0	0	0	0	0	0	0	0	0	0	0	0	0	0	0	1	0	0	0	0	0	0	1	0	0	0	0	0	0	0	0	0	13	2	0	0	0	1	0	0	0	0	3	0	0	0
B-OTU002273	0	0	0	0	0	0	0	0	0	0	0	0	0	0	0	0	0	0	1	0	0	0	0	0	0	0	0	0	0	0	0	0	0	0	0	4	2	0	0	0	0	3	0	0	0	1	0	0	0
B-OTU002279	0	0	0	0	0	0	0	0	0	0	0	0	0	0	0	0	0	0	0	0	0	0	0	0	0	9	0	0	0	0	0	0	0	0	0	0	2	0	0	0	0	0	0	0	0	0	0	0	0
B-OTU002282	1	0	0	0	0	0	0	0	0	0	0	0	0	0	0	25	0	0	0	0	0	0	0	0	0	0	0	0	0	0	0	0	0	0	0	0	0	0	0	0	0	0	0	0	0	0	0	0	0
B-OTU002284	0	0	0	0	0	0	0	0	0	0	0	0	43	0	0	0	0	0	0	0	0	0	0	0	0	0	0	0	0	0	0	0	0	0	0	0	0	0	0	0	0	0	0	0	0	0	0	0	0
B-OTU002285	0	0	0	0	0	0	0	0	0	0	0	0	0	0	0	0	0	0	0	0	0	0	0	0	0	0	0	0	0	0	0	0	0	0	0	1	0	0	0	0	0	0	0	0	0	0	0	0	0
B-OTU002289	0	0	0	0	0	0	0	0	0	0	0	0	0	0	0	0	0	0	9	0	0	0	0	0	0	3	0	0	0	0	0	0	0	0	0	0	0	0	0	0	0	1	0	0	0	1	0	0	0
B-OTU002290	0	0	0	0	0	0	0	0	0	0	0	0	0	0	0	0	0	0	1	0	0	0	0	0	0	1	0	0	0	0	0	0	0	0	0	0	1	0	0	0	1	2	0	0	0	0	0	0	0
B-OTU002297	0	0	0	0	0	0	0	0	0	0	0	0	0	0	0	0	0	0	0	2	3	0	2	4	5	0	0	0	0	0	0	0	0	0	0	0	0	0	0	0	0	0	0	0	0	0	3	3	3
B-OTU002308	0	0	0	0	0	0	0	0	0	0	0	0	0	0	0	0	0	0	3	0	0	0	0	0	0	1	0	0	0	0	0	0	0	0	0	1	2	0	0	0	0	0	0	0	0	2	0	0	0
B-OTU002311	0	0	0	0	0	0	0	0	0	0	0	0	0	0	0	0	0	0	0	0	0	2	0	10	8	0	0	0	0	0	0	0	0	0	0	0	0	0	0	0	0	0	0	0	0	0	2	10	6
B-OTU002313	0	0	0	0	0	0	0	0	0	0	0	0	0	0	0	0	0	0	0	0	0	0	0	0	0	0	0	0	0	0	0	0	0	0	0	0	1	0	0	0	0	1	0	0	0	0	0	0	0
B-OTU002317	0	0	0	0	0	0	0	0	0	0	0	0	0	0	0	0	0	0	3	0	0	0	0	0	0	0	0	0	0	0	0	0	0	0	0	1	0	0	0	0	1	0	0	0	0	1	0	0	0
B-OTU002331	0	0	0	0	0	0	0	0	0	0	0	0	0	0	0	0	0	0	0	0	0	0	0	0	0	0	0	0	0	0	0	0	0	0	0	0	1	0	0	0	2	0	0	0	0	1	0	0	0
B-OTU002335	0	0	0	0	0	0	0	0	0	0	0	0	0	0	0	0	0	0	0	1	0	1	2	0	2	0	0	0	0	0	0	0	0	0	0	0	0	0	0	0	0	0	0	0	0	0	4	0	2
B-OTU002345	0	0	0	0	0	0	0	0	0	0	0	0	0	0	0	0	0	0	0	0	0	0	0	0	4	0	0	1	0	0	0	0	0	0	0	0	0	0	0	0	0	0	0	0	0	0	0	0	0
B-OTU002348	0	0	0	0	0	0	0	0	0	0	0	0	0	0	0	0	0	0	0	0	6	3	2	8	1	0	0	0	0	1	1	0	0	0	0	0	0	0	0	0	0	0	0	0	0	0	1	0	0
B-OTU002350	0	0	0	0	0	0	0	0	0	0	0	0	0	0	0	0	0	0	0	0	0	0	0	0	0	0	0	0	0	0	0	0	0	0	0	9	0	0	0	0	0	3	0	0	0	7	0	0	0
B-OTU002351	9	0	0	0	0	0	0	6	0	0	0	1	0	0	0	0	0	0	0	0	0	0	0	0	0	0	0	0	0	0	0	0	0	0	0	0	0	0	0	0	0	0	0	0	0	0	0	0	0
B-OTU002354	0	0	0	0	0	0	0	0	0	0	0	0	0	0	0	0	0	0	11	0	0	0	0	0	0	0	0	0	0	0	0	0	0	0	0	4	1	0	0	0	3	1	0	0	0	1	0	0	0
B-OTU002356	0	0	12	0	0	0	0	1	0	0	0	0	0	0	1	0	0	0	0	0	0	0	0	0	0	0	0	0	0	0	0	0	0	0	0	0	0	0	0	0	0	0	0	0	0	0	0	0	0
B-OTU002366	0	0	0	0	0	0	0	1	1	6	0	0	3	9	23	0	0	0	0	0	0	0	0	0	0	0	0	0	0	0	0	0	0	0	0	0	0	0	0	0	0	0	0	0	1	0	0	0	0
B-OTU002370	0	0	0	0	0	0	0	0	0	0	0	0	0	0	0	0	0	0	0	1	1	0	1	0	1	0	0	1	1	0	0	0	0	0	0	0	0	0	0	0	0	0	0	0	0	0	4	1	0
B-OTU002372	0	0	0	0	0	0	0	0	0	0	0	0	0	0	0	0	0	0	1	0	0	0	0	0	0	6	0	0	0	0	0	0	0	0	0	0	10	0	0	0	0	0	0	0	0	1	0	0	0
B-OTU002373	0	0	0	0	0	0	0	0	0	0	0	0	0	0	0	0	0	0	0	0	0	0	0	0	0	0	0	0	0	0	0	0	0	0	0	0	0	0	0	0	0	0	0	0	0	0	0	0	0
B-OTU002376	0	0	0	0	0	0	0	0	0	0	0	0	0	0	0	0	0	0	0	1	1	1	0	0	1	0	1	1	1	1	1	0	0	0	0	0	0	0	0	0	0	0	0	0	0	0	1	1	3
B-OTU002384	0	0	0	0	0	0	0	0	0	0	0	0	0	0	0	0	0	0	2	0	0	0	0	0	0	1	0	0	0	0	0	0	0	0	0	4	0	0	0	0	1	0	0	0	0	0	0	0	0
B-OTU002385	0	0	0	0	0	0	0	0	0	0	0	0	0	0	0	0	0	0	0	0	0	1	0	0	1	0	0	0	0	0	0	0	0	0	0	0	0	0	0	0	5	0	0	0	0	1	0	0	0
B-OTU002390	0	0	0	0	0	0	0	3	0	0	0	0	1	0	0	0	1	0	0	0	0	0	0	0	0	0	0	0	0	0	0	0	0	1	0	0	0	0	0	0	0	0	0	0	26	0	0	0	0
B-OTU002393	0	0	0	0	0	0	0	0	0	0	0	0	0	0	0	0	0	0	0	0	0	0	3	0	2	0	0	0	0	0	0	0	0	0	0	0	0	0	0	0	0	0	0	0	0	0	4	0	2
B-OTU002397	0	0	0	0	0	0	0	0	0	0	0	0	0	0	0	0	0	0	2	0	0	0	0	0	0	0	0	0	0	0	0	0	0	0	0	1	2	0	0	0	1	0	0	0	0	2	0	0	0
B-OTU002404	0	0	0	0	0	0	0	0	0	0	0	0	0	0	0	0	0	0	0	0	0	0	0	0	0	0	0	0	0	0	0	0	0	0	0	5	0	0	0	0	3	0	0	0	0	1	0	0	0
B-OTU002420	0	0	0	0	0	0	0	0	0	0	0	0	0	0	0	0	0	0	5	0	0	0	0	0	0	0	0	0	0	0	0	0	0	0	0	9	0	0	0	0	0	0	0	0	0	1	0	0	0
B-OTU002421	0	0	0	0	0	0	0	0	0	0	0	0	0	0	0	0	0	0	0	0	0	0	0	0	0	1	0	0	0	0	0	0	0	0	0	0	2	0	0	0	2	1	0	0	0	2	0	0	0
B-OTU002429	0	0	0	0	0	0	0	51	0	0	0	0	0	0	0	0	0	0	0	0	0	0	0	0	0	0	0	0	0	0	0	0	0	0	0	0	0	0	0	0	0	0	0	0	0	0	0	0	0
B-OTU002432	0	0	0	0	0	0	0	0	0	0	0	0	0	0	0	0	0	0	7	0	0	0	0	0	0	0	0	0	0	0	0	0	0	0	0	0	0	0	0	0	0	0	0	0	0	0	0	0	0
B-OTU002438	0	0	0	0	0	0	0	1	0	0	0	0	10	0	0	0	0	0	0	1	1	0	0	0	0	0	0	0	0	0	0	0	0	0	0	0	0	0	0	0	1	0	0	0	0	0	0	0	0
B-OTU002439	0	0	0	0	0	0	0	0	0	0	0	0	0	0	0	0	0	0	0	2	0	1	1	0	1	0	0	1	0	0	0	0	0	0	0	0	0	0	0	0	0	0	0	0	0	0	3	1	1
B-OTU002441	0	0	0	0	0	0	0	0	0	0	0	0	0	0	0	0	0	0	0	0	0	0	0	4	0	0	0	0	0	0	0	0	0	0	0	0	0	0	0	0	0	0	0	0	0	0	10	10	0
B-OTU002445	0	0	0	0	0	0	0	0	0	0	0	0	0	0	0	0	0	0	0	0	0	0	8	0	1	0	0	0	0	0	1	0	0	0	0	0	0	0	0	0	0	0	0	0	0	0	0	0	1
B-OTU002450	0	0	0	0	0	0	0	0	0	0	0	0	0	0	0	0	14	0	0	0	0	0	0	0	0	0	0	0	0	0	0	0	0	0	0	0	0	0	0	0	0	0	0	0	0	0	0	0	0
B-OTU002452	0	0	0	0	0	0	0	0	0	0	0	0	0	0	0	71	0	0	0	0	0	0	0	0	0	0	0	0	0	0	0	0	0	0	0	0	0	0	0	0	0	0	0	0	0	0	0	0	0
B-OTU002454	0	0	0	0	0	0	0	0	37	38	0	0	0	0	0	0	0	0	0	0	0	0	0	0	0	0	0	0	0	0	0	0	0	0	0	0	0	0	0	0	0	0	0	0	0	0	0	0	0
B-OTU002458	0	0	0	0	0	0	0	0	0	0	0	0	0	0	0	0	0	0	0	0	0	0	0	0	0	0	0	0	0	0	0	0	0	0	0	0	0	0	0	0	2	0	0	0	0	0	0	0	0
B-OTU002460	0	0	0	0	0	0	0	0	0	0	0	0	0	0	0	0	0	0	0	2	1	5	2	2	4	0	0	0	0	0	0	0	0	0	0	0	0	0	0	0	0	0	0	0	0	0	13	1	10
B-OTU002465	0	0	0	0	0	0	0	0	0	0	0	0	0	0	0	0	0	0	0	0	1	1	1	0	0	0	0	0	0	0	0	0	0	0	0	0	0	0	0	0	0	0	0	0	0	0	4	0	2
B-OTU002469	0	0	0	0	0	0	0	0	0	0	0	0	0	0	0	0	0	0	5	0	0	0	0	0	0	0	0	0	0	0	0	0	0	0	0	0	0	0	0	0	0	0	0	0	0	0	0	0	1
B-OTU002473	0	0	0	0	0	0	0	0	0	0	0	0	0	0	0	0	0	22	0	0	0	0	0	0	0	0	0	0	0	0	0	0	0	0	0	0	0	0	0	0	0	0	0	0	0	0	0	0	0
B-OTU002476	0	0	0	0	0	0	0	0	0	0	0	0	0	0	0	0	0	0	1	0	0	0	0	0	0	0	0	0	0	0	0	0	0	0	0	0	0	0	0	0	0	0	0	0	0	0	0	0	0
B-OTU002481	0	0	0	0	0	0	0	0	0	0	0	0	0	0	0	0	0	0	4	0	0	0	0	0	0	1	0	0	0	0	0	0	0	0	0	3	1	0	0	0	0	0	0	0	0	0	0	0	0
B-OTU002484	0	0	0	0	0	0	0	0	0	0	0	0	2	1	0	0	0	0	0	0	0	0	0	0	0	0	0	0	0	0	0	0	0	0	0	0	0	0	0	0	0	0	0	0	1	0	0	0	0
B-OTU002485	0	0	0	0	0	0	0	0	0	0	0	0	0	0	0	0	0	0	0	2	3	0	1	0	0	0	0	0	0	0	0	0	0	0	0	0	0	0	0	0	1	0	0	0	0	0	0	0	0
B-OTU002500	6	0	7	17	6	0	0	0	3	0	0	0	0	0	0	0	0	0	0	0	0	0	0	0	0	0	0	0	0	0	0	0	0	0	0	0	0	0	0	0	0	0	0	0	0	0	0	0	0
B-OTU002502	0	0	0	0	0	0	0	0	0	0	0	0	0	0	0	0	0	0	0	0	0	2	1	0	1	0	2	1	0	2	0	0	0	0	0	0	0	0	0	0	0	0	0	0	0	0	0	1	2
B-OTU002513	0	0	0	0	0	0	0	0	0	0	0	0	0	0	0	0	0	0	0	0	0	0	0	3	0	0	0	0	0	0	0	0	0	0	0	0	0	0	0	0	0	0	0	0	0	0	3	0	5
B-OTU002532	0	0	0	0	0	0	0	0	0	0	0	0	0	0	0	0	0	0	2	0	0	0	0	0	0	1	0	0	0	0	0	0	0	0	0	2	0	0	0	0	1	0	0	0	0	0	0	0	0
B-OTU002534	0	0	0	0	0	0	0	0	5	9	0	0	0	8	33	0	0	0	0	0	0	0	0	0	0	0	0	0	0	0	0	0	0	0	0	0	0	0	0	0	0	0	0	0	0	0	0	0	0
B-OTU002535	0	0	0	0	0	0	0	0	0	0	0	0	0	0	0	0	0	0	2	0	0	0	0	0	0	0	0	0	0	0	0	0	0	0	0	13	0	0	0	0	1	1	0	0	0	0	0	0	0
B-OTU002537	0	0	0	0	0	5	3	0	0	0	0	0	0	0	0	0	0	0	0	0	0	0	0	0	0	0	0	0	0	0	0	0	2	8	0	0	0	0	0	0	0	0	0	0	0	0	0	0	0
B-OTU002546	9	1	0	0	0	0	0	0	0	0	0	0	0	0	0	0	0	0	0	0	0	0	0	0	0	0	0	0	0	0	0	0	1	1	0	0	0	0	0	0	0	0	23	0	0	0	0	0	0
B-OTU002550	0	0	0	0	0	0	0	0	0	0	0	0	40	0	0	0	0	0	0	0	0	0	0	0	0	0	0	0	0	0	0	0	0	0	0	0	0	0	0	0	0	0	0	0	0	0	2	0	0
B-OTU002554	0	0	0	0	0	0	0	0	0	0	0	0	0	0	0	0	0	0	0	0	0	0	0	0	0	0	0	0	0	0	0	0	0	0	0	25	0	0	0	0	0	0	0	0	0	0	0	0	0
B-OTU002561	0	0	0	0	0	0	0	0	0	0	0	0	0	0	0	0	1	0	0	0	0	0	0	0	0	0	0	0	0	0	0	0	0	0	0	0	0	0	10	0	0	0	0	0	0	0	0	0	0
B-OTU002564	0	0	0	0	0	0	0	0	0	0	0	0	0	0	0	0	0	0	0	0	0	0	0	0	0	1	0	0	0	0	0	0	0	0	0	0	0	0	0	0	0	1	0	0	0	0	0	0	0
B-OTU002576	0	0	0	0	0	0	0	0	0	0	0	0	0	0	0	0	0	0	3	0	0	0	0	0	0	0	0	0	0	0	0	0	0	0	0	5	0	0	0	0	1	0	0	0	0	1	0	0	0
B-OTU002580	0	0	0	0	0	0	0	0	0	0	0	0	0	0	0	0	0	0	1	0	0	0	0	0	0	0	0	0	0	0	0	0	0	0	0	0	0	0	0	0	0	0	0	0	0	4	0	0	0
B-OTU002582	0	0	0	0	0	0	0	0	0	0	0	0	0	0	0	0	0	0	0	0	0	0	4	9	1	0	0	0	0	0	0	0	0	0	0	0	0	0	0	0	1	0	0	0	0	0	0	0	1
B-OTU002583	0	0	0	0	0	0	0	0	0	0	0	0	0	0	0	0	0	0	0	0	0	0	0	0	0	0	0	0	0	0	0	0	0	0	0	0	0	0	0	0	0	0	0	0	0	0	0	0	0
B-OTU002585	0	0	0	0	0	0	0	0	0	0	0	0	0	0	0	0	0	0	0	0	0	1	0	0	0	0	0	0	0	0	0	0	0	0	0	0	0	0	0	0	0	0	0	0	0	0	2	0	1
B-OTU002591	3	1	0	0	0	0	1	1	0	0	0	0	0	0	0	4	0	0	0	0	0	0	0	0	0	0	0	0	0	0	0	0	0	0	0	0	0	0	0	0	0	0	0	2	0	0	0	0	0
B-OTU002597	0	0	0	0	0	0	0	0	0	0	0	0	0	0	0	0	0	0	3	0	0	0	0	0	0	0	0	0	0	0	0	0	0	0	0	0	0	0	0	0	0	0	0	0	0	0	0	0	0
B-OTU002616	0	0	0	0	0	0	0	1	1	0	0	0	3	22	0	0	0	0	0	0	0	0	0	0	0	0	0	0	0	0	0	0	0	0	1	0	0	0	0	0	0	0	0	0	0	0	0	0	0
B-OTU002619	0	0	0	0	0	0	0	0	0	0	0	0	0	0	0	0	0	0	0	0	0	0	0	0	0	0	0	0	0	0	0	0	0	0	0	1	1	0	0	0	1	0	0	0	0	2	0	0	0
B-OTU002631	0	0	0	0	0	0	0	0	0	0	0	0	0	0	0	0	0	0	0	0	0	0	0	0	0	0	0	0	0	0	0	0	0	0	0	0	0	0	0	0	0	0	0	0	0	0	0	0	0
B-OTU002640	0	0	0	0	0	0	0	0	0	0	0	0	0	0	0	0	0	0	0	0	0	0	0	0	0	10	0	0	0	0	0	0	0	0	0	0	0	0	0	0	0	0	0	0	0	0	0	0	0
B-OTU002644	0	0	0	0	0	0	0	0	0	0	0	0	0	0	0	0	0	0	0	1	1	0	0	28	2	0	0	0	0	0	0	0	0	0	0	0	0	0	0	0	0	0	0	0	0	0	7	0	1
B-OTU002645	0	0	0	0	0	0	0	0	0	0	0	0	0	0	0	0	0	0	0	0	0	0	0	0	0	2	0	0	0	0	0	0	0	0	0	0	2	0	0	0	0	0	0	0	0	0	0	0	0
B-OTU002648	0	0	0	0	0	0	0	0	0	0	0	0	0	0	0	0	0	0	0	1	0	0	7	6	7	0	0	0	0	0	0	0	0	0	0	0	0	0	0	0	0	0	0	0	0	0	3	0	0
B-OTU002652	0	0	0	0	0	0	0	0	0	0	0	0	0	0	0	0	0	0	8	0	0	0	0	0	0	2	0	0	0	0	0	0	0	0	0	0	0	0	0	0	0	0	0	0	0	2	0	0	0
B-OTU002657	0	0	0	0	0	0	0	0	0	0	0	0	0	0	0	0	0	0	0	0	0	0	0	0	0	4	0	0	0	0	0	0	0	0	0	1	1	0	0	0	0	2	0	0	0	5	0	0	0
B-OTU002660	0	0	0	0	0	0	0	2	0	0	0	0	3	0	0	1	0	1	0	0	0	0	0	0	0	0	0	0	0	0	0	0	0	0	2	0	0	0	0	0	0	0	0	0	17	0	0	0	0
B-OTU002661	0	0	0	0	0	0	0	0	0	0	0	0	0	0	0	0	0	0	0	1	1	1	1	0	0	0	2	0	0	0	0	1	0	0	0	0	0	0	0	0	0	0	0	0	0	0	0	0	0
B-OTU002675	0	0	0	0	0	0	0	0	0	0	0	0	0	0	0	0	0	0	0	0	0	0	0	0	0	1	0	0	0	0	0	0	0	0	0	0	1	0	0	0	0	0	0	0	0	0	0	0	0
B-OTU002676	0	0	0	0	0	0	0	0	0	0	0	0	0	0	0	0	0	0	1	0	0	0	0	0	0	0	0	0	0	0	0	0	0	0	0	0	0	0	0	0	0	0	0	0	0	1	0	0	0
B-OTU002681	0	0	0	0	0	0	0	0	0	0	0	0	0	0	0	0	0	0	0	0	0	0	0	0	0	0	0	0	0	0	0	0	0	0	0	11	0	0	0	0	0	0	0	0	0	0	0	0	0
B-OTU002682	0	0	0	0	0	0	0	0	0	0	0	0	0	0	0	0	0	0	0	0	0	0	0	0	0	0	0	0	0	0	0	0	0	0	0	0	0	0	0	0	0	0	0	0	0	0	0	2	0
B-OTU002683	0	0	0	0	0	0	0	0	0	0	0	0	0	0	0	0	0	0	0	0	0	0	0	0	0	1	0	0	0	0	0	0	0	0	0	0	1	0	0	0	0	0	0	0	0	1	0	0	0
B-OTU002690	0	0	0	0	0	0	0	0	0	0	0	0	0	0	0	0	0	0	0	0	0	0	0	0	0	0	0	0	0	0	0	0	0	0	0	0	0	0	0	0	0	0	0	0	0	2	0	0	0
B-OTU002692	0	0	0	0	0	0	0	0	0	0	0	0	9	0	0	0	0	0	0	2	0	0	0	0	0	1	0	0	0	0	0	0	0	0	11	0	1	0	0	0	0	0	0	0	0	0	0	0	0
B-OTU002696	0	0	0	0	0	0	0	0	0	0	0	0	0	0	0	0	0	0	0	0	0	0	0	0	0	0	0	0	0	0	0	0	0	0	0	0	0	0	0	0	0	0	0	0	0	0	0	0	0
B-OTU002698	0	0	0	0	0	0	0	0	0	0	0	0	2	0	0	0	1	0	0	0	0	0	0	0	0	0	0	0	0	0	0	0	0	0	1	0	0	1	2	0	0	0	0	0	15	0	0	0	0
B-OTU002699	0	0	0	0	0	0	0	0	0	0	0	0	0	0	0	0	0	0	0	1	0	0	0	0	0	0	0	0	0	0	0	0	0	0	0	0	0	0	0	0	0	0	0	0	0	0	4	1	0
B-OTU002706	0	0	0	0	0	0	0	0	0	0	0	0	0	0	0	0	1	0	0	0	0	0	0	0	0	0	0	0	0	0	0	0	14	0	0	0	0	0	0	0	0	0	0	0	0	0	0	0	0
B-OTU002712	0	0	0	0	0	0	0	0	0	0	0	0	0	0	0	0	0	0	0	8	2	0	9	0	0	0	0	0	0	0	0	0	0	0	0	0	0	0	0	0	0	0	0	0	0	0	0	0	0
B-OTU002713	0	0	0	0	0	0	0	2	0	0	0	0	22	0	0	0	0	0	0	0	0	0	0	0	0	0	0	0	0	0	0	0	0	0	0	0	0	0	0	0	0	0	0	0	1	0	0	0	0
B-OTU002716	0	0	0	0	0	0	0	0	0	0	0	0	0	0	0	0	0	0	0	0	0	0	0	0	0	0	0	0	0	0	0	0	0	0	0	0	0	0	0	0	0	0	0	0	0	1	0	0	0
B-OTU002723	0	1	0	0	0	0	1	0	0	0	0	1	15	0	0	0	0	8	0	0	0	0	0	0	0	0	0	0	0	0	0	0	0	0	0	0	0	0	0	0	0	0	0	0	0	0	0	0	0
B-OTU002726	0	0	0	0	0	0	0	0	0	0	0	0	0	0	0	0	0	0	0	0	0	0	0	0	0	0	0	0	0	0	0	0	0	0	0	0	0	0	0	0	0	0	0	0	0	0	0	0	0
B-OTU002739	0	0	0	0	0	0	0	0	0	0	0	0	0	0	0	0	0	0	0	0	0	1	1	0	0	0	0	0	2	0	0	1	0	0	0	0	0	0	0	0	0	0	0	0	0	0	0	0	0
B-OTU002740	0	0	0	0	0	0	0	0	1	1	0	0	0	14	5	0	0	0	0	0	0	0	0	0	0	0	0	0	0	0	0	0	0	0	0	0	0	0	0	0	0	0	0	0	0	0	0	0	0
B-OTU002741	0	0	0	0	0	0	0	0	0	0	0	0	0	0	0	0	0	0	3	0	0	0	0	0	0	0	0	0	0	0	0	0	0	0	0	1	0	0	0	0	0	0	0	0	0	1	0	0	0
B-OTU002742	0	0	0	0	0	0	0	0	0	0	0	0	28	1	0	0	0	7	0	0	0	0	0	0	0	0	0	0	0	0	0	0	0	0	0	0	0	0	0	0	0	0	0	0	0	0	0	0	0
B-OTU002747	0	0	0	0	0	0	0	0	0	0	0	0	0	0	0	0	0	0	1	0	0	0	0	0	0	0	0	0	0	0	0	0	0	0	0	3	0	0	0	0	1	0	0	0	0	0	1	0	0
B-OTU002754	0	0	0	0	0	0	0	0	0	0	0	0	0	0	0	0	0	0	0	0	0	0	0	2	1	0	0	0	0	0	0	0	0	0	0	0	0	0	0	0	0	0	0	0	0	0	1	2	2
B-OTU002760	0	0	0	0	0	0	0	0	0	0	0	0	0	0	0	0	0	0	0	0	1	0	0	0	1	0	0	0	0	0	2	0	0	0	0	0	0	0	0	0	0	0	0	0	0	0	1	1	0
B-OTU002763	0	0	0	0	0	0	0	0	0	0	0	0	0	0	0	0	0	0	13	2	1	0	4	1	1	0	0	0	0	0	0	0	0	0	0	0	0	0	0	0	0	0	0	0	0	0	0	0	1
B-OTU002769	0	0	0	0	0	0	0	0	0	0	0	0	0	0	0	0	0	0	0	0	0	0	0	0	0	0	0	0	0	0	0	0	0	0	0	1	1	0	0	0	0	0	0	0	0	0	0	0	0
B-OTU002770	0	0	0	0	0	0	0	0	0	0	0	0	39	0	0	0	0	0	0	1	0	1	0	0	0	0	0	0	0	0	0	0	0	0	0	0	0	0	0	0	0	0	0	0	0	0	0	0	0
B-OTU002773	0	0	0	0	0	0	0	0	0	0	0	0	0	0	0	0	0	0	0	2	2	5	2	1	4	0	0	0	0	0	0	0	0	0	0	0	0	0	0	0	0	0	0	0	0	0	4	4	3
B-OTU002783	0	0	0	0	0	0	0	0	34	24	0	0	0	0	0	0	0	0	0	0	0	0	0	0	0	0	0	0	0	0	0	0	0	0	0	0	0	0	0	0	0	0	0	0	0	0	0	0	0
B-OTU002786	0	0	0	0	0	0	0	0	0	0	0	0	0	0	0	0	0	0	0	0	0	1	0	2	0	0	0	0	0	0	0	23	0	0	0	0	0	0	0	0	0	0	0	0	0	0	0	0	0
B-OTU002796	0	0	0	0	0	0	0	0	0	0	0	0	0	0	0	0	0	0	0	0	0	0	0	0	0	0	0	0	0	0	0	0	0	0	0	0	0	0	0	0	0	0	0	0	0	0	0	0	0
B-OTU002804	0	0	0	0	0	0	0	0	0	0	0	0	0	0	0	0	0	0	0	0	0	0	0	0	0	1	0	0	0	0	0	0	0	0	0	0	0	0	0	0	0	18	0	0	0	0	0	0	0
B-OTU002805	0	0	0	0	0	0	0	0	0	0	0	0	0	0	0	0	0	0	0	0	0	0	0	0	0	0	0	0	0	0	0	0	0	0	0	0	7	0	0	0	0	0	0	0	0	0	0	0	0
B-OTU002807	0	0	0	0	0	0	0	0	0	0	0	0	0	0	0	0	0	0	0	0	0	0	0	0	0	0	0	0	0	0	0	0	0	0	0	3	0	0	0	0	0	0	0	0	0	0	0	0	0
B-OTU002810	0	0	0	0	0	0	0	0	0	0	0	0	0	0	0	0	0	0	0	0	0	0	0	0	0	0	0	0	0	0	0	0	0	0	0	0	25	0	0	0	0	0	0	0	0	0	0	0	0
B-OTU002821	0	0	0	0	0	0	0	0	0	0	0	0	0	0	0	0	0	0	0	1	0	0	1	0	1	0	2	2	1	1	1	0	0	0	0	0	0	0	0	0	0	0	0	0	0	3	2	1	2
B-OTU002822	0	0	0	0	0	0	0	0	0	0	0	0	0	0	0	0	0	0	0	0	0	0	0	0	0	0	0	2	19	0	1	0	0	0	0	0	0	0	0	0	0	0	0	0	0	0	0	0	0
B-OTU002823	0	0	0	0	0	0	0	0	0	0	0	0	0	0	0	0	0	0	0	0	0	0	5	0	2	0	0	0	0	18	0	1	0	0	0	0	0	0	0	0	0	0	0	0	0	0	0	0	0
B-OTU002824	0	0	0	0	0	0	0	0	0	0	0	0	0	0	0	0	0	0	0	0	0	0	0	1	0	2	0	0	0	0	0	0	0	0	0	0	0	0	0	0	0	0	0	0	0	0	0	0	0
B-OTU002827	12	0	0	0	0	0	0	0	0	0	0	0	0	0	0	0	0	0	0	0	0	0	0	0	0	0	0	0	0	0	0	0	0	0	0	0	0	0	0	0	0	0	0	0	0	0	0	0	0
B-OTU002833	0	0	0	0	0	0	0	0	23	36	0	0	0	0	0	0	0	0	0	0	0	0	0	0	0	0	0	0	0	0	0	0	0	0	0	0	0	0	0	0	0	0	0	0	0	0	0	0	0
B-OTU002839	0	0	0	0	0	0	0	0	0	0	0	0	0	0	0	0	0	0	0	3	0	0	0	0	0	0	5	0	3	5	0	3	0	0	0	0	0	0	0	0	0	0	0	0	0	0	9	0	0
B-OTU002844	0	0	0	0	0	0	0	0	0	0	0	0	0	0	0	0	0	0	0	0	0	1	0	0	0	0	0	0	0	0	0	0	0	0	0	0	0	0	0	0	0	0	0	0	0	0	10	5	5
B-OTU002851	0	0	0	0	0	0	0	0	0	0	0	0	0	0	0	0	0	0	0	0	0	0	0	0	0	0	0	0	0	0	0	0	0	0	0	1	0	0	0	0	0	0	0	0	0	1	0	0	0
B-OTU002853	0	0	0	0	0	0	0	0	0	0	0	0	0	0	0	0	0	0	0	2	0	0	2	2	1	0	0	0	0	0	0	1	0	0	0	0	0	0	0	0	0	0	0	0	0	0	0	1	1
B-OTU002861	0	0	0	0	0	0	0	0	0	0	0	0	0	0	0	0	0	0	0	0	0	0	0	0	0	6	0	0	0	0	0	0	0	0	0	0	3	0	0	0	2	9	0	0	0	0	0	0	0
B-OTU002864	0	0	0	0	0	0	0	0	0	0	0	0	0	0	0	0	0	0	0	0	0	0	0	0	0	0	0	0	0	0	0	0	0	0	0	0	1	0	0	0	0	0	0	0	0	0	0	0	0
B-OTU002886	0	0	0	0	0	0	0	0	0	0	0	0	0	0	0	35	12	0	0	0	0	0	0	0	0	0	0	0	0	0	0	0	0	4	0	0	0	0	0	0	0	0	0	0	0	0	0	0	0
B-OTU002892	0	0	0	0	0	0	0	0	0	0	0	0	0	0	0	0	0	0	0	0	0	2	0	0	0	0	1	0	0	0	0	0	0	0	0	0	12	0	0	0	0	0	0	0	0	1	2	0	0
B-OTU002894	0	0	0	0	0	0	0	0	0	0	0	0	0	0	0	0	0	21	0	0	0	0	0	0	0	0	0	0	0	0	0	0	0	0	0	0	0	0	0	0	0	0	0	0	0	0	0	0	0
B-OTU002895	0	0	0	0	0	0	0	0	0	0	0	0	0	0	0	0	0	0	2	0	0	0	0	0	0	0	0	0	0	0	0	0	0	0	0	9	0	0	0	0	2	0	0	0	0	5	0	0	0
B-OTU002906	0	0	0	0	0	0	0	0	0	0	0	0	0	0	0	0	0	0	0	0	0	0	0	0	0	0	0	0	0	0	0	0	0	0	0	0	0	0	0	0	3	0	0	0	0	5	0	0	0
B-OTU002911	0	0	0	0	0	0	0	0	0	0	0	0	0	0	0	0	0	0	0	0	0	0	0	0	0	0	0	0	0	0	0	0	0	0	0	4	1	0	0	0	0	1	0	0	0	2	0	0	0
B-OTU002927	0	0	0	0	0	0	0	0	0	0	0	0	0	0	0	0	0	0	0	0	0	0	0	0	0	0	0	0	0	0	0	0	0	0	0	15	0	0	0	0	0	0	0	0	0	0	0	0	0
B-OTU002936	0	0	0	0	0	0	0	0	0	0	0	0	0	0	0	0	0	0	0	0	2	0	0	0	0	0	0	0	0	0	0	0	0	0	0	0	0	0	0	0	0	0	0	0	0	0	1	1	1
B-OTU002940	0	0	0	0	0	0	0	0	0	0	0	0	0	0	0	0	0	0	3	0	0	0	0	0	0	0	0	0	0	0	0	0	0	0	0	0	1	0	0	0	1	0	0	0	0	1	0	0	0
B-OTU002946	0	0	0	0	0	0	0	0	0	0	0	1	4	0	0	0	1	0	0	0	0	0	0	0	0	0	0	0	0	0	0	0	0	0	0	0	0	0	0	0	0	0	0	0	0	0	0	0	0
B-OTU002954	0	0	0	0	0	0	5	0	0	0	0	0	0	0	0	0	1	0	0	0	0	0	0	0	0	0	0	0	0	0	0	0	0	1	0	0	0	4	0	0	0	0	0	0	0	0	1	0	0
B-OTU002955	0	0	0	0	0	0	0	0	0	0	0	0	0	0	0	0	0	0	0	0	0	11	0	0	6	0	0	0	0	0	0	0	0	0	0	0	0	0	0	0	0	0	0	0	0	0	0	0	0
B-OTU002961	0	0	0	0	0	0	0	0	0	0	0	0	0	0	0	0	0	0	0	0	0	0	0	0	0	0	0	0	0	0	0	0	12	1	0	0	0	0	2	0	0	0	0	0	0	0	0	0	0
B-OTU002968	0	0	0	0	0	0	0	0	0	0	0	0	0	0	0	0	0	0	2	0	0	0	0	0	0	0	0	0	0	0	0	0	0	0	0	0	0	0	0	0	0	0	0	0	0	11	0	0	0
B-OTU002975	0	0	0	0	0	0	0	0	0	0	0	0	0	0	0	0	0	0	0	0	0	0	0	0	0	2	0	0	0	0	0	0	0	0	0	1	0	0	0	0	0	0	0	0	0	0	0	0	1
B-OTU002981	0	0	0	0	0	0	0	0	0	0	0	0	0	0	0	0	0	0	0	2	1	0	2	0	0	0	0	0	0	0	0	0	0	0	0	0	0	0	0	0	0	0	0	0	0	0	5	7	0
B-OTU002991	0	0	0	0	0	0	0	0	0	0	0	0	0	0	0	0	0	0	0	0	0	0	0	0	0	0	0	0	0	0	0	0	0	0	0	14	0	0	0	0	0	0	0	0	0	0	0	0	0
B-OTU002992	0	0	0	0	0	0	0	0	0	0	0	0	0	0	0	0	0	0	0	0	0	1	0	0	0	0	0	0	0	0	0	0	0	0	0	0	0	0	0	0	0	0	0	0	0	0	0	0	0
B-OTU003003	0	0	0	0	0	0	0	0	0	0	0	0	5	0	0	0	0	0	0	0	0	0	0	0	0	0	0	0	0	0	0	0	0	0	0	0	0	0	0	0	0	0	0	0	3	0	0	0	0
B-OTU003014	0	0	0	0	0	0	0	0	0	0	0	0	0	0	0	0	0	0	0	0	0	0	0	0	0	1	0	0	0	0	0	0	0	0	0	0	1	0	0	0	0	0	0	0	0	0	0	0	0
B-OTU003020	0	0	0	0	0	0	0	0	0	0	0	0	0	0	0	0	0	0	0	0	0	0	1	0	0	0	0	0	0	0	0	0	0	0	0	0	0	0	0	0	0	0	0	0	0	0	2	0	1
B-OTU003023	0	0	0	0	0	0	0	0	0	0	0	0	0	0	0	0	0	0	0	0	0	0	0	3	0	0	0	1	1	0	0	0	0	0	0	0	0	0	0	0	0	0	0	0	0	0	0	0	0
B-OTU003024	0	0	0	0	0	0	0	0	0	0	0	0	0	0	0	0	0	0	0	0	0	0	0	0	0	0	0	0	0	1	1	0	0	0	0	0	0	0	0	0	0	0	0	0	0	0	0	0	1
B-OTU003026	0	0	10	0	0	0	0	0	0	0	0	0	0	0	0	0	0	0	0	0	0	0	0	0	0	0	0	0	0	0	0	0	0	0	0	0	0	0	0	0	0	0	0	0	1	0	0	0	0
B-OTU003040	0	0	0	0	0	0	0	0	0	0	0	0	1	0	0	0	0	13	0	1	0	0	1	0	0	1	0	0	0	0	0	0	0	0	0	0	0	0	0	0	1	0	0	0	0	0	0	0	0
B-OTU003042	0	0	0	0	0	0	0	0	0	0	0	23	0	0	0	0	0	0	0	0	0	0	0	0	0	0	0	0	0	0	0	0	0	0	0	0	0	0	0	0	0	0	0	0	0	0	0	0	0
B-OTU003043	0	0	0	0	0	0	0	0	0	0	0	0	0	0	0	0	0	0	0	0	0	0	0	0	0	0	0	0	0	0	0	0	0	0	0	10	0	0	0	0	0	0	0	0	0	0	0	0	0
B-OTU003058	0	0	0	0	0	0	0	0	0	0	0	0	0	0	0	0	0	0	0	2	2	1	4	9	3	0	0	0	0	0	0	0	0	0	0	0	0	0	0	0	0	0	0	0	0	0	1	0	0
B-OTU003059	0	0	0	0	0	0	0	20	0	0	0	0	0	0	0	0	0	0	0	0	0	0	0	0	0	1	0	0	0	0	0	0	0	0	0	0	0	0	0	0	0	1	0	0	0	0	0	0	0
B-OTU003064	0	0	0	0	0	0	0	0	0	0	0	0	0	0	0	0	0	0	0	0	0	0	0	0	0	0	0	0	0	0	0	0	0	0	0	0	0	0	0	0	0	0	0	0	0	0	0	0	0
B-OTU003065	0	0	0	0	0	0	0	0	0	0	0	0	0	0	0	0	0	0	0	0	0	0	0	0	0	0	0	0	10	0	5	0	0	0	0	0	0	0	0	0	0	0	0	0	0	0	0	0	0
B-OTU003073	0	0	0	0	0	0	0	0	0	0	0	0	0	0	0	0	0	0	0	0	0	0	0	0	0	0	0	0	0	0	0	0	0	0	0	0	1	0	0	0	0	3	0	0	0	0	0	0	0
B-OTU003101	0	0	0	0	0	0	0	0	0	0	0	0	1	0	0	0	0	0	0	0	0	0	0	0	0	0	0	0	0	0	0	0	0	0	0	0	0	0	0	0	0	0	0	0	69	0	0	0	0
B-OTU003129	0	0	0	0	0	0	0	0	1	1	0	0	0	0	0	0	0	0	0	0	0	0	0	0	0	0	0	0	0	0	0	0	0	0	0	0	0	0	0	0	0	0	21	0	0	0	0	0	0
B-OTU003130	0	0	0	0	0	15	0	0	0	0	0	0	0	0	0	0	0	0	0	0	0	0	0	0	0	0	0	0	0	0	0	0	0	0	0	0	0	0	0	5	0	0	0	0	0	0	0	0	0
B-OTU003135	0	0	0	0	0	0	0	18	0	0	0	0	0	0	0	0	0	0	0	0	0	0	0	0	0	0	0	0	0	0	0	0	0	0	0	0	0	0	0	0	0	0	0	0	4	0	0	0	0
B-OTU003138	0	0	0	0	0	0	0	0	0	0	0	0	0	0	0	0	0	0	2	0	0	0	0	0	0	0	0	0	0	0	0	0	0	0	0	1	0	0	0	0	0	0	0	0	0	0	0	0	0
B-OTU003147	0	0	0	0	0	0	0	0	0	0	0	0	0	0	0	0	0	0	1	0	0	0	0	0	0	0	0	0	0	0	0	0	0	0	0	0	0	0	0	0	0	0	0	0	0	1	0	0	0
B-OTU003152	0	0	0	0	0	0	0	0	0	0	0	0	0	0	0	0	0	0	0	5	10	1	11	9	9	0	0	0	0	0	0	0	0	0	0	0	0	0	0	0	0	0	0	0	0	0	2	0	0
B-OTU003153	0	0	0	0	0	0	0	0	0	0	0	0	6	0	0	0	0	0	0	0	0	0	0	0	0	0	0	0	0	0	0	0	0	0	0	0	1	0	0	0	0	1	0	0	0	0	0	0	0
B-OTU003155	0	0	0	0	0	0	0	0	0	0	0	0	0	0	0	0	0	0	0	0	0	0	0	0	0	0	0	0	0	0	0	0	0	0	0	0	0	0	0	0	0	0	0	0	0	87	0	0	0
B-OTU003177	0	0	0	0	0	0	0	0	0	0	0	0	0	0	0	0	0	0	0	0	0	0	0	0	0	1	0	0	0	0	0	0	0	0	0	0	0	0	0	0	2	0	0	0	0	9	0	0	0
B-OTU003190	0	0	0	0	0	0	0	0	0	0	0	0	0	0	0	0	0	0	0	0	0	0	0	0	0	0	0	0	0	0	0	0	0	0	0	0	1	0	0	0	1	0	0	0	0	0	0	0	0
B-OTU003192	0	0	0	0	0	0	0	0	0	0	0	0	0	0	0	0	0	0	0	0	0	0	0	0	0	0	0	0	0	0	0	0	0	0	0	3	0	0	0	0	1	0	0	0	0	2	0	0	0
B-OTU003208	0	0	0	1	0	0	2	3	0	0	0	12	0	4	2	0	0	1	0	0	0	0	0	0	0	0	0	0	0	0	0	0	0	0	0	0	0	0	0	0	0	0	0	0	0	0	0	0	0
B-OTU003213	0	0	0	0	0	0	0	0	0	0	0	0	0	0	0	0	0	0	0	0	0	0	0	0	0	0	0	0	0	0	0	0	0	0	0	0	0	0	0	0	0	0	0	0	0	0	2	0	1
B-OTU003217	0	0	0	0	0	0	0	0	0	0	0	0	0	0	0	0	0	0	0	0	0	0	0	0	0	0	0	0	0	0	0	0	0	0	0	0	13	0	0	0	0	0	0	0	0	1	0	0	0
B-OTU003225	0	0	0	0	0	0	0	0	0	0	0	0	0	0	0	0	0	0	0	0	0	0	0	0	0	0	1	0	2	0	0	1	0	0	0	0	0	0	0	0	0	0	0	0	0	0	0	0	0
B-OTU003240	0	2	2	1	1	0	0	0	0	0	16	0	0	0	0	0	0	0	0	0	0	2	0	0	0	0	0	0	0	0	0	0	0	0	0	0	0	0	0	1	0	0	0	0	0	0	0	0	0
B-OTU003241	0	0	0	0	0	0	0	0	0	0	0	0	0	0	0	0	0	0	0	0	0	0	0	0	0	0	0	0	0	0	0	0	0	0	0	0	0	0	0	0	0	0	0	0	0	0	0	0	0
B-OTU003244	0	0	0	0	0	0	0	0	0	0	0	0	0	0	0	0	0	0	0	0	0	0	0	0	0	0	0	0	0	0	0	0	0	0	0	0	0	0	0	0	0	0	0	0	0	0	0	0	0
B-OTU003259	0	0	0	0	0	0	0	10	0	0	0	0	0	0	0	0	2	0	0	0	0	0	0	0	0	0	0	0	0	0	0	0	4	0	1	0	0	0	0	0	0	0	0	0	0	0	0	0	0
B-OTU003265	0	0	0	0	0	0	0	0	0	0	0	0	0	0	0	0	0	0	0	0	0	0	1	0	1	0	0	0	0	0	1	0	0	0	0	0	0	0	0	0	0	0	0	0	0	0	0	0	1
B-OTU003266	0	0	0	0	0	0	0	0	0	0	0	0	0	0	0	0	0	0	0	0	0	0	0	0	0	1	0	0	0	0	0	0	0	0	0	0	1	0	0	0	0	0	0	0	0	0	0	0	0
B-OTU003292	0	0	0	0	0	0	0	0	0	0	0	0	0	0	0	0	0	0	0	0	0	0	0	0	0	0	0	0	0	0	0	0	0	0	0	0	0	0	0	0	0	0	0	0	0	17	0	0	0
B-OTU003295	0	0	0	0	0	0	0	0	0	0	0	0	0	0	0	0	0	0	0	0	0	0	0	0	0	0	0	0	0	0	0	0	0	0	0	0	0	0	0	0	1	0	0	0	0	5	0	0	0
B-OTU003299	0	0	0	0	0	0	0	0	0	0	0	0	0	0	0	0	0	0	0	1	1	0	3	0	0	0	0	0	0	0	0	0	0	0	0	0	0	0	0	0	0	0	0	0	0	0	2	0	1
B-OTU003306	0	0	0	0	0	0	0	0	0	0	0	0	0	0	0	0	0	0	0	2	4	2	5	10	6	0	0	0	0	0	0	0	0	0	0	0	0	0	0	0	0	0	0	0	0	0	1	2	1
B-OTU003312	0	0	0	0	0	0	0	1	0	0	0	0	0	0	0	0	0	0	0	0	0	0	0	0	0	0	0	0	0	0	0	0	0	0	0	0	0	0	0	0	0	0	0	0	0	0	0	0	0
B-OTU003315	0	0	0	0	0	0	0	0	0	0	0	0	37	0	0	0	0	0	0	0	0	0	0	0	0	0	0	0	0	0	0	0	0	0	0	0	0	0	0	0	0	0	0	0	0	0	0	0	0
B-OTU003326	0	0	0	0	0	0	0	0	0	0	0	0	0	0	0	0	0	0	0	0	0	0	0	0	0	0	0	0	0	0	0	0	0	0	0	0	0	0	0	0	0	0	0	0	0	0	1	0	0
B-OTU003340	0	0	0	0	0	0	0	0	0	0	0	0	0	0	0	0	0	0	0	0	9	0	0	7	0	0	6	0	0	0	0	0	0	0	0	0	0	0	0	0	0	0	0	0	0	0	0	0	0
B-OTU003341	0	0	0	0	0	0	0	0	0	0	0	0	0	0	0	0	0	0	0	0	0	0	0	0	3	0	0	0	0	0	0	0	0	0	0	0	0	0	0	0	0	0	0	0	0	0	12	12	10
B-OTU003360	0	0	0	0	0	0	0	0	0	0	0	0	0	0	0	0	0	0	0	0	0	0	0	0	0	0	0	0	0	0	6	0	0	0	0	0	0	0	0	0	0	0	0	0	0	0	0	0	0
B-OTU003385	0	0	0	0	0	0	0	0	0	0	0	0	0	0	0	0	0	0	0	0	0	0	0	0	0	0	0	0	0	0	0	0	0	0	0	0	0	0	0	0	0	1	0	0	0	0	0	0	0
B-OTU003389	0	0	0	0	0	0	0	0	0	0	0	0	0	0	0	0	0	0	0	0	0	1	0	0	0	0	0	0	0	0	0	0	0	0	0	0	0	0	0	0	0	0	0	0	0	0	2	10	3
B-OTU003400	0	0	0	0	0	0	0	0	0	0	0	0	0	0	0	0	0	0	18	0	0	0	0	0	1	0	0	0	0	0	0	0	0	0	0	0	1	0	0	0	0	0	0	0	0	0	0	0	0
B-OTU003404	0	0	0	0	0	0	0	0	0	0	0	0	0	1	2	0	0	0	0	0	0	0	0	0	0	0	0	0	0	0	0	0	0	0	0	0	0	0	0	0	0	0	0	0	2	0	0	0	0
B-OTU003408	0	0	0	0	0	0	0	0	0	0	0	0	21	0	0	0	0	1	0	0	0	0	0	0	0	0	0	0	0	0	0	0	0	0	0	0	0	0	0	0	0	0	0	0	0	0	0	0	0
B-OTU003427	0	0	0	0	0	0	0	0	0	0	0	0	0	0	0	0	0	0	33	0	0	0	0	0	0	0	0	0	0	0	0	0	0	0	0	0	0	0	0	0	0	0	0	0	0	0	0	0	0
B-OTU003430	0	0	0	0	0	0	0	0	0	0	0	0	0	6	5	0	0	13	0	0	0	0	0	0	0	0	0	0	0	0	0	0	0	0	0	0	0	0	0	0	0	0	0	0	0	0	0	0	0
B-OTU003438	0	0	0	0	0	0	0	0	0	0	0	0	0	0	0	0	0	0	0	0	0	0	0	0	0	0	0	0	0	0	0	0	0	0	0	0	2	0	0	0	0	3	0	0	0	0	0	0	0
B-OTU003455	0	0	0	0	0	0	0	0	0	0	0	0	0	0	0	0	0	0	0	4	2	1	4	15	7	0	0	0	0	0	0	0	0	0	0	0	0	0	0	0	0	0	0	0	0	0	0	0	0
B-OTU003469	15	0	0	0	0	0	0	0	0	0	0	0	0	0	0	0	0	0	0	0	0	0	0	0	0	0	0	0	0	0	0	0	0	0	0	0	0	0	0	0	0	0	0	0	0	0	0	0	0
B-OTU003480	0	0	0	0	0	0	0	0	0	0	0	0	0	0	0	0	0	0	0	4	6	2	7	13	15	0	0	0	0	0	0	0	0	0	0	0	0	0	0	0	0	0	0	0	0	0	0	0	0
B-OTU003495	0	0	0	0	0	0	0	0	0	0	0	0	0	0	0	0	0	0	0	0	0	0	0	0	0	1	0	0	0	0	0	0	0	0	0	0	11	0	0	0	0	0	0	0	0	1	0	0	0
B-OTU003524	0	0	0	0	0	0	0	0	8	23	0	0	0	0	0	0	0	0	0	0	0	0	0	0	0	0	0	0	0	0	0	0	0	0	0	0	0	0	0	0	0	0	0	0	0	0	0	0	0
B-OTU003525	0	0	0	0	0	0	0	0	0	0	0	0	0	0	0	0	0	0	0	0	0	0	0	0	0	0	0	0	0	0	0	0	0	0	0	0	0	0	0	0	0	0	0	0	0	0	0	0	0
B-OTU003533	0	0	0	0	0	0	0	0	0	0	0	0	0	0	0	0	0	0	0	0	0	0	0	0	0	2	0	0	0	0	0	0	0	0	0	0	0	0	0	0	0	0	0	0	0	0	0	0	0
B-OTU003543	0	0	0	0	0	0	0	0	0	0	0	0	0	0	0	0	0	0	0	0	0	0	0	0	0	0	0	0	0	0	0	0	0	0	0	0	0	0	0	0	0	0	0	0	0	0	0	0	0
B-OTU003550	0	0	0	0	0	0	0	0	0	0	0	0	0	0	0	0	0	0	0	0	0	0	0	0	0	0	0	0	0	0	0	0	0	1	0	0	0	0	2	0	0	0	0	0	0	0	0	0	0
B-OTU003553	0	1	0	0	0	0	1	0	0	0	0	0	0	0	0	0	1	0	0	0	0	0	0	0	0	0	0	0	0	0	0	0	0	1	0	0	0	0	0	0	0	0	9	0	0	0	0	0	0
B-OTU003578	0	0	0	0	0	0	0	0	0	0	0	0	0	0	0	0	0	0	0	1	2	0	0	1	1	0	1	1	0	0	0	0	0	0	0	0	0	0	0	0	0	0	0	0	0	0	1	0	1
B-OTU003592	0	0	0	0	0	0	0	0	0	0	0	0	0	0	0	0	0	0	0	0	0	0	0	0	0	0	0	0	0	0	0	0	0	0	0	0	1	0	0	0	0	0	0	0	0	0	0	0	0
B-OTU003609	0	0	0	1	0	0	0	0	0	0	0	0	0	13	14	0	0	0	0	0	0	0	0	0	0	0	0	0	0	0	0	0	0	0	0	0	0	0	0	0	0	0	0	0	0	0	0	0	0
B-OTU003632	0	0	0	0	0	0	0	0	0	0	0	0	0	0	0	0	0	0	1	0	0	0	0	0	0	0	0	0	0	0	0	0	0	0	0	0	0	0	0	0	2	0	0	0	0	0	0	0	0
B-OTU003658	0	0	0	0	0	0	0	0	0	0	0	0	0	0	0	0	0	17	0	0	0	0	0	0	0	0	0	0	0	0	0	0	0	0	0	0	0	0	0	0	0	0	0	0	0	0	0	0	0
B-OTU003684	0	0	0	0	0	0	0	0	0	0	0	0	0	0	0	0	0	0	0	0	0	0	0	0	0	0	0	0	0	0	0	0	0	0	0	0	0	0	0	0	0	0	0	0	0	0	3	3	3
B-OTU003693	0	0	0	0	0	0	0	0	0	0	0	0	0	0	0	0	0	0	0	0	0	1	0	0	1	0	0	0	0	0	0	1	0	0	0	0	0	0	0	0	0	0	0	0	0	0	0	0	3
B-OTU003707	0	0	0	0	0	0	0	0	0	0	0	0	0	0	0	0	0	0	0	0	0	0	0	0	0	0	0	0	0	0	0	0	0	0	0	0	0	0	0	0	0	0	0	0	0	2	0	0	0
B-OTU003709	0	0	2	0	0	0	0	0	0	0	0	0	1	0	0	0	0	0	0	0	0	0	0	0	0	0	0	0	0	0	0	0	0	0	0	0	0	0	0	0	0	0	0	0	0	0	0	0	0
B-OTU003711	0	0	0	0	0	0	0	0	0	0	0	0	1	0	0	0	0	0	0	0	0	0	0	0	0	0	0	0	0	0	0	0	0	0	0	0	0	0	0	0	0	0	0	0	0	0	0	0	0
B-OTU003716	0	0	0	0	0	0	0	0	0	0	0	0	15	0	0	0	0	15	0	0	0	0	0	0	0	0	0	0	0	0	0	0	0	0	0	0	0	0	0	0	0	0	0	0	0	0	0	0	0
B-OTU003718	0	0	0	0	0	0	0	0	0	0	0	0	0	0	0	0	0	0	0	0	0	0	0	0	0	0	0	0	0	0	0	0	0	0	0	0	0	0	0	0	0	0	0	0	26	0	0	0	0
B-OTU003729	0	0	0	0	0	0	0	0	0	0	0	0	0	0	0	0	0	0	11	0	0	0	0	0	0	0	0	0	0	0	0	0	0	0	0	0	0	0	0	0	0	0	0	0	0	1	0	0	0
B-OTU003734	0	0	0	0	0	1	0	0	0	0	0	0	0	0	0	0	0	0	0	0	0	0	0	0	0	0	0	0	0	0	0	0	0	0	0	0	0	0	0	12	0	0	0	0	0	0	0	0	0
B-OTU003736	0	0	0	0	0	0	0	0	0	0	0	0	0	0	0	0	0	0	0	2	1	1	1	11	1	0	0	0	0	0	0	0	0	0	0	0	0	0	0	0	0	0	0	0	0	0	0	1	3
B-OTU003758	0	0	0	0	0	0	0	0	0	0	0	0	0	0	0	0	0	0	5	0	0	0	0	0	0	0	0	0	0	0	0	0	0	0	0	0	0	0	0	0	0	0	0	0	0	0	0	0	0
B-OTU003762	0	0	0	0	0	0	0	0	0	0	0	0	15	0	0	0	0	0	0	0	0	0	0	0	0	0	0	0	0	0	0	0	0	0	0	0	1	0	0	0	0	0	0	0	0	2	0	0	0
B-OTU003765	0	0	0	0	0	0	0	0	0	0	0	0	0	0	0	0	0	0	1	0	0	0	0	0	0	1	0	0	0	0	0	0	0	0	0	0	0	0	0	0	0	0	0	0	0	0	0	0	0
B-OTU003777	0	0	0	0	0	0	0	0	0	0	0	0	0	0	0	0	0	0	0	0	0	0	0	0	0	0	0	0	0	0	1	0	0	0	0	0	0	0	0	0	0	0	0	0	0	0	0	0	0
B-OTU003800	0	0	0	0	0	0	0	0	0	0	0	0	0	0	0	0	0	0	12	0	0	0	0	0	0	1	0	0	0	0	0	0	0	0	0	0	0	0	0	0	0	0	0	0	0	0	0	0	0
B-OTU003802	0	0	0	0	0	0	0	0	0	0	0	0	0	0	0	0	0	23	0	0	0	0	0	0	0	0	0	0	0	0	0	0	0	0	0	0	0	0	0	0	1	0	0	0	0	0	0	0	0
B-OTU003883	1	0	0	0	0	40	0	0	0	0	2	0	0	0	0	1	0	0	0	0	0	0	0	0	0	0	0	0	0	0	0	0	0	0	0	0	0	0	0	0	0	0	0	0	0	0	0	0	0
B-OTU003912	0	0	0	0	0	0	0	0	0	0	0	0	0	0	0	0	0	0	0	0	0	0	0	0	0	0	0	0	0	0	0	0	0	0	0	0	0	0	0	0	0	0	0	0	0	0	0	0	0
B-OTU003915	11	0	0	0	0	0	0	1	0	0	0	0	0	0	0	0	0	0	0	0	0	0	0	0	0	0	0	0	0	0	0	0	0	0	0	0	0	0	0	0	0	0	0	0	0	0	0	0	0
B-OTU003920	0	0	0	0	0	0	0	0	0	0	0	0	0	0	0	0	0	0	0	0	0	0	0	0	0	16	0	0	0	0	0	0	0	0	0	0	3	0	0	0	0	0	0	0	0	0	0	0	0
B-OTU003927	0	0	0	0	0	0	0	0	0	0	0	0	0	0	0	0	0	0	0	0	0	0	0	9	0	0	2	0	0	18	0	0	0	0	0	0	0	0	0	0	0	0	0	0	0	0	0	0	0
B-OTU003980	0	0	0	0	0	0	0	1	0	0	0	0	2	0	0	0	0	0	0	0	0	0	0	0	0	0	0	0	0	0	0	0	0	0	0	0	0	0	0	0	0	0	0	0	3	0	0	0	0
B-OTU003987	0	0	0	0	0	0	0	0	0	0	0	0	0	0	0	0	0	0	0	0	0	0	1	0	0	0	0	0	0	0	0	0	0	0	0	0	0	0	0	0	0	0	0	0	0	0	1	0	1
B-OTU003996	17	0	0	0	0	0	0	0	0	0	0	0	0	0	0	0	0	0	0	0	0	1	0	0	0	0	0	0	0	0	0	0	0	0	0	0	0	0	0	0	0	0	0	0	0	0	0	0	0
B-OTU004002	0	0	0	0	0	0	2	0	0	0	0	0	0	0	0	0	0	0	0	0	0	0	0	0	0	0	0	0	0	0	0	0	0	0	0	0	0	0	0	0	0	0	0	0	30	0	0	0	0
B-OTU004006	0	0	0	0	0	0	0	0	0	0	0	0	0	0	0	0	0	0	0	0	0	0	0	0	0	0	0	0	0	0	0	0	0	0	0	0	0	0	0	0	0	0	0	0	0	0	1	0	1
B-OTU004017	3	0	0	0	0	0	1	0	0	0	0	0	0	0	0	7	0	0	0	0	0	0	0	0	0	0	0	0	0	0	0	0	0	0	0	0	0	0	0	0	0	0	0	0	0	0	0	0	0
B-OTU004025	0	0	0	0	0	0	0	0	0	0	0	0	0	9	7	0	0	0	0	0	0	0	0	0	0	1	0	0	0	0	0	0	0	0	0	0	1	0	0	0	0	0	0	0	0	0	0	0	0
B-OTU004029	0	0	0	0	0	0	0	12	0	0	0	0	0	0	0	0	0	0	0	0	0	0	0	0	0	0	0	0	0	0	0	0	0	0	0	0	0	0	0	0	0	0	0	0	0	0	1	0	0
B-OTU004059	0	0	0	0	0	0	0	0	0	0	0	0	0	0	0	0	0	0	0	0	0	0	0	0	0	0	0	0	0	0	0	0	0	0	0	13	0	0	0	0	0	0	0	0	0	1	0	0	0
B-OTU004062	15	0	0	0	0	0	0	0	0	0	0	0	0	0	0	0	0	0	0	0	0	0	0	0	0	0	0	0	0	0	0	0	0	0	0	0	0	0	0	0	0	0	0	0	0	0	0	0	0
B-OTU004064	0	0	0	0	0	0	0	0	3	11	0	0	0	0	0	0	0	0	0	0	0	0	0	0	0	0	0	0	0	0	0	0	0	0	0	0	0	0	0	0	0	0	0	0	0	0	0	0	0
B-OTU004068	0	0	0	0	0	0	0	0	0	0	0	0	0	0	0	0	0	0	0	1	3	1	0	0	0	0	0	1	0	0	0	0	0	0	0	0	0	0	0	0	0	0	0	0	0	0	2	0	1
B-OTU004074	0	0	0	0	0	0	0	0	0	0	0	0	0	0	0	0	0	0	0	0	0	0	0	0	0	0	0	0	0	0	0	0	0	0	0	0	0	0	0	0	0	0	0	0	0	0	0	0	0
B-OTU004086	0	0	0	0	0	0	0	0	0	0	0	0	0	0	0	0	0	0	0	0	0	0	0	0	0	0	0	0	0	0	0	0	0	0	0	0	0	0	0	0	0	0	0	0	0	9	0	0	0
B-OTU004126	0	0	0	0	0	0	0	1	0	0	0	0	0	0	0	0	0	1	0	0	0	0	0	0	0	0	0	0	0	0	0	0	0	0	0	0	0	0	0	0	0	0	0	0	0	0	0	0	0
B-OTU004128	0	0	1	0	0	0	0	0	0	0	0	0	0	0	0	0	0	0	0	0	0	0	0	0	0	0	0	0	0	0	0	0	0	0	0	0	0	0	0	0	0	0	0	0	0	0	0	0	0
B-OTU004169	0	0	0	0	0	0	0	0	0	0	0	0	0	0	0	0	0	0	0	0	0	0	0	0	0	0	0	0	0	0	0	0	0	0	0	0	0	0	0	0	0	0	0	0	0	0	0	0	0
B-OTU004213	0	0	2	0	0	0	0	0	0	0	0	0	1	0	0	0	0	0	0	0	0	0	0	0	0	0	0	0	0	0	0	0	0	0	0	0	0	0	0	0	0	0	0	0	0	0	0	0	0
B-OTU004226	0	0	0	0	0	0	0	0	0	0	0	0	0	0	0	0	0	0	0	0	0	0	0	0	0	0	0	0	0	0	0	0	12	0	2	0	0	0	0	0	0	0	0	0	0	0	0	0	0
B-OTU004230	0	0	0	0	0	0	0	0	0	0	0	0	0	0	0	0	0	0	0	0	0	0	0	0	0	0	0	0	0	0	0	0	0	0	0	1	0	0	0	0	0	0	0	0	0	0	0	0	0
B-OTU004242	0	0	3	0	0	0	0	2	0	0	0	0	0	0	0	0	0	8	0	0	0	0	0	0	0	0	0	0	0	0	0	0	0	0	0	0	0	0	0	0	0	0	0	0	0	0	0	0	0
B-OTU004273	0	0	0	0	0	0	0	0	0	0	0	0	0	0	0	0	0	0	0	0	0	0	0	0	0	0	0	0	0	0	0	0	0	0	1	0	0	0	0	0	0	0	0	0	0	0	0	0	0
[truncated: 797 more rows]
[truncated: 76 more columns]
